# Supplementary material for: Inborn errors of metabolism and the human interactome: a systems medicine approach
Source: J Inherit Metab Dis. 2018 Feb 5;41(3):285–96. doi: 10.1007/s10545-018-0140-0 (PMC5959957; doi:10.1007/s10545-018-0140-0)
Supplement: Supplementary file 2 — (XLSX 156 kb) [file 10545_2018_140_MOESM2_ESM.xlsx]

## Sheet: eIEM-noIEM-nodes.csv
	List of all non-IEM proteins
ClosenessCentrality	Entrez ID	Symbol	officialName	Degree	ClusteringCoefficient
0.266991	2	A2M	alpha-2-macroglobulin	37	0.0705706
0.378305	25	ABL1	ABL proto-oncogene 1, non-receptor tyrosine kinase	89	0.108527
0.338786	26	AOC1	amine oxidase, copper containing 1	33	0.471591
0.366387	27	ABL2	ABL proto-oncogene 2, non-receptor tyrosine kinase	17	0.380952
0.269705	30	ACAA1	acetyl-CoA acyltransferase 1	29	0.665025
0.328327	31	ACACA	acetyl-CoA carboxylase alpha	15	0.0761905
0.268174	32	ACACB	acetyl-CoA carboxylase beta	6	0.2
0.295457	48	ACO1	aconitase 1	5	0.9
0.336133	50	ACO2	aconitase 2	9	0.305556
0.274886	53	ACP2	acid phosphatase 2, lysosomal	27	0.0854701
0.337817	60	ACTB	actin beta	144	0.292678
0.276205	72	ACTG2	actin, gamma 2, smooth muscle, enteric	110	0.865054
0.303237	87	ACTN1	actinin alpha 1	30	0.0952381
0.369079	90	ACVR1	activin A receptor type 1	15	0.0857143
0.27213	92	ACVR2A	activin A receptor type 2A	6	0.5
0.268174	97	ACYP1	acylphosphatase 1	9	0.694444
0.271255	98	ACYP2	acylphosphatase 2	10	0.555556
0.261839	124	ADH1A	alcohol dehydrogenase 1A (class I), alpha polypeptide	22	0.473684
0.392193	125	ADH1B	alcohol dehydrogenase 1B (class I), beta polypeptide	22	0.473684
0.306265	126	ADH1C	alcohol dehydrogenase 1C (class I), gamma polypeptide	25	0.367589
0.37111	127	ADH4	alcohol dehydrogenase 4 (class II), pi polypeptide	20	0.473684
0.353814	128	ADH5	alcohol dehydrogenase 5 (class III), chi polypeptide	25	0.367589
0.248422	130	ADH6	alcohol dehydrogenase 6 (class V)	20	0.473684
0.360568	131	ADH7	alcohol dehydrogenase 7 (class IV), mu or sigma polypeptide	22	0.473684
0.344873	134	ADORA1	adenosine A1 receptor	4	0.166667
0.331555	135	ADORA2A	adenosine A2a receptor	7	0.1
0.336564	136	ADORA2B	adenosine A2b receptor	3	0
0.273707	147	ADRA1B	adrenoceptor alpha 1B	2	1
0.315557	159	ADSS	adenylosuccinate synthase	3	0
0.376555	160	AP2A1	adaptor related protein complex 2 alpha 1 subunit	14	0.120879
0.288243	182	JAG1	jagged 1	3	0.333333
0.346086	197	AHSG	alpha 2-HS glycoprotein	4	0.5
0.393697	203	AK1	adenylate kinase 1	8	0
0.307983	204	AK2	adenylate kinase 2	17	0
0.318839	205	AK4	adenylate kinase 4	7	0
0.320919	211	ALAS1	5'-aminolevulinate synthase 1	21	0.251462
0.321137	216	ALDH1A1	aldehyde dehydrogenase 1 family member A1	40	0.146515
0.229803	217	ALDH2	aldehyde dehydrogenase 2 family (mitochondrial)	48	0.100483
0.237716	218	ALDH3A1	aldehyde dehydrogenase 3 family member A1	43	0.268293
0.347615	219	ALDH1B1	aldehyde dehydrogenase 1 family member B1	39	0.139001
0.349312	220	ALDH1A3	aldehyde dehydrogenase 1 family member A3	41	0.268293
0.313504	221	ALDH3B1	aldehyde dehydrogenase 3 family member B1	50	0.195102
0.298294	222	ALDH3B2	aldehyde dehydrogenase 3 family member B2	41	0.268293
0.321443	223	ALDH9A1	aldehyde dehydrogenase 9 family member A1	47	0.0971323
0.352283	230	ALDOC	aldolase, fructose-bisphosphate C	27	0.213675
0.346543	238	ALK	ALK receptor tyrosine kinase	27	0.116667
0.341877	259	AMBP	alpha-1-microglobulin/bikunin precursor	12	0.177778
0.318839	272	AMPD3	adenosine monophosphate deaminase 3	1	0
0.350661	274	BIN1	bridging integrator 1	14	0.181818
0.361728	276	AMY1A	amylase, alpha 1A (salivary)	2	0
0.290334	277	AMY1B	amylase, alpha 1B (salivary)	2	0
0.362061	278	AMY1C	amylase, alpha 1C (salivary)	2	0
0.393434	279	AMY2A	amylase, alpha 2A (pancreatic)	2	0
0.382039	280	AMY2B	amylase, alpha 2B (pancreatic)	2	0
0.331182	290	ANPEP	alanyl aminopeptidase, membrane	2	0
0.357511	292	SLC25A5	solute carrier family 25 member 5	239	0.469391
0.313172	293	SLC25A6	solute carrier family 25 member 6	132	0.407356
0.30887	301	ANXA1	annexin A1	95	0.542217
0.364746	302	ANXA2	annexin A2	95	0.577828
0.39634	309	ANXA6	annexin A6	77	0.790157
0.260999	310	ANXA7	annexin A7	44	0.0475687
0.31025	311	ANXA11	annexin A11	6	0.133333
0.379765	314	AOC2	amine oxidase, copper containing 2	32	0.502016
0.396207	316	AOX1	aldehyde oxidase 1	20	0.463158
0.301957	319	APOF	apolipoprotein F	2	0
0.31704	324	APC	APC, WNT signaling pathway regulator	78	0.065614
0.329381	331	XIAP	X-linked inhibitor of apoptosis	21	0.111111
0.352283	333	APLP1	amyloid beta precursor like protein 1	26	0.177536
0.285766	337	APOA4	apolipoprotein A4	6	0
0.361507	341	APOC1	apolipoprotein C1	7	0.6
0.23418	345	APOC3	apolipoprotein C3	6	0.4
0.366103	347	APOD	apolipoprotein D	4	1
0.404558	351	APP	amyloid beta precursor protein	66	0.0853175
0.296459	354	KLK3	kallikrein related peptidase 3	10	0.2
0.389283	367	AR	androgen receptor	89	0.130981
0.267475	369	ARAF	A-Raf proto-oncogene, serine/threonine kinase	20	0.104575
0.395411	373	TRIM23	tripartite motif containing 23	50	0.0434397
0.300535	382	ARF6	ADP ribosylation factor 6	44	0.0887949
0.31119	384	ARG2	arginase 2	5	0.6
0.396873	388	RHOB	ras homolog family member B	6	0
0.295236	401	PHOX2A	paired like homeobox 2a	8	0.266667
0.307142	405	ARNT	aryl hydrocarbon receptor nuclear translocator	14	0.242424
0.308789	407	ARR3	arrestin 3	8	0.666667
0.346645	408	ARRB1	arrestin beta 1	108	0.133154
0.236977	409	ARRB2	arrestin beta 2	151	0.229911
0.367642	429	ASCL1	achaete-scute family bHLH transcription factor 1	7	0.3
0.298106	438	ASMT	acetylserotonin O-methyltransferase	22	0.233766
0.296236	440	ASNS	asparagine synthetase (glutamine-hydrolyzing)	4	0
0.309924	472	ATM	ATM serine/threonine kinase	36	0.149733
0.317766	475	ATOX1	antioxidant 1 copper chaperone	5	0.333333
0.365254	476	ATP1A1	ATPase Na+/K+ transporting subunit alpha 1	41	0.534146
0.323203	478	ATP1A3	ATPase Na+/K+ transporting subunit alpha 3	43	0.825028
0.325655	481	ATP1B1	ATPase Na+/K+ transporting subunit beta 1	8	0.0357143
0.367242	498	ATP5A1	ATP synthase, H+ transporting, mitochondrial F1 complex, alpha subunit 1, cardiac muscle	85	0.692157
0.285593	506	ATP5B	ATP synthase, H+ transporting, mitochondrial F1 complex, beta polypeptide	23	0.0948617
0.355679	509	ATP5C1	ATP synthase, H+ transporting, mitochondrial F1 complex, gamma polypeptide 1	106	0.744474
0.325296	523	ATP6V1A	ATPase H+ transporting V1 subunit A	8	0.133333
0.379765	529	ATP6V1E1	ATPase H+ transporting V1 subunit E1	12	0.0909091
0.267172	535	ATP6V0A1	ATPase H+ transporting V0 subunit a1	1	0
0.323824	545	ATR	ATR serine/threonine kinase	32	0.193103
0.36351	550	AUP1	ancient ubiquitous protein 1	6	0
0.373576	567	B2M	beta-2-microglobulin	13	0.181818
0.286633	581	BAX	BCL2 associated X, apoptosis regulator	18	0.191667
0.34432	582	BBS1	Bardet-Biedl syndrome 1	7	0.0476191
0.25184	583	BBS2	Bardet-Biedl syndrome 2	6	0
0.311519	585	BBS4	Bardet-Biedl syndrome 4	8	0.0357143
0.360789	586	BCAT1	branched chain amino acid transaminase 1	4	0.166667
0.268326	587	BCAT2	branched chain amino acid transaminase 2	6	0.166667
0.311807	596	BCL2	BCL2, apoptosis regulator	35	0.155303
0.288243	598	BCL2L1	BCL2 like 1	31	0.103448
0.286217	622	BDH1	3-hydroxybutyrate dehydrogenase 1	4	0.666667
0.347002	629	CFB	complement factor B	3	0
0.346188	632	BGLAP	bone gamma-carboxyglutamate protein	2	1
0.281205	633	BGN	biglycan	7	0.0952381
0.354984	635	BHMT	betaine--homocysteine S-methyltransferase	11	0.194444
0.333946	652	BMP4	bone morphogenetic protein 4	12	0.244444
0.332957	657	BMPR1A	bone morphogenetic protein receptor type 1A	9	0.380952
0.349726	658	BMPR1B	bone morphogenetic protein receptor type 1B	16	0.164835
0.313504	659	BMPR2	bone morphogenetic protein receptor type 2	15	0.128205
0.26796	669	BPGM	bisphosphoglycerate mutase	16	0.441667
0.336421	672	BRCA1	BRCA1, DNA repair associated	82	0.127848
0.257695	673	BRAF	B-Raf proto-oncogene, serine/threonine kinase	31	0.243842
0.364127	695	BTK	Bruton tyrosine kinase	24	0.147186
0.375179	696	BTN1A1	butyrophilin subfamily 1 member A1	2	0
0.408973	708	C1QBP	complement C1q binding protein	69	0.435097
0.326827	710	SERPING1	serpin family G member 1	2	1
0.30887	712	C1QA	complement C1q A chain	6	0.2
0.343268	714	C1QC	complement C1q C chain	4	0.166667
0.254995	720	C4A	complement C4A (Rodgers blood group)	7	0.142857
0.298106	740	MRPL49	mitochondrial ribosomal protein L49	78	0.976024
0.285905	799	CALCR	calcitonin receptor	2	0
0.346391	811	CALR	calreticulin	39	0.114114
0.304488	815	CAMK2A	calcium/calmodulin dependent protein kinase II alpha	25	0.12253
0.339663	816	CAMK2B	calcium/calmodulin dependent protein kinase II beta	17	0.190476
0.31313	817	CAMK2D	calcium/calmodulin dependent protein kinase II delta	23	0.204762
0.299886	818	CAMK2G	calcium/calmodulin dependent protein kinase II gamma	14	0.106061
0.325028	821	CANX	calnexin	26	0.0707692
0.358869	823	CAPN1	calpain 1	18	0.0653595
0.289836	836	CASP3	caspase 3	46	0.0782241
0.306146	837	CASP4	caspase 4	18	0.1
0.280437	859	CAV3	caveolin 3	4	0.166667
0.263123	861	RUNX1	runt related transcription factor 1	21	0.2
0.247926	867	CBL	Cbl proto-oncogene	51	0.166667
0.320049	875	CBS	cystathionine-beta-synthase	20	0.104575
0.329151	883	KYAT1	kynurenine aminotransferase 1	6	0.5
0.347615	910	CD1B	CD1b molecule	2	0
0.323824	920	CD4	CD4 molecule	82	0.728797
0.353602	948	CD36	CD36 molecule	5	0.3
0.33277	949	SCARB1	scavenger receptor class B member 1	7	0.0952381
0.380132	953	ENTPD1	ectonucleoside triphosphate diphosphohydrolase 1	12	0.515152
1	954	ENTPD2	ectonucleoside triphosphate diphosphohydrolase 2	11	0.618182
0.361451	955	ENTPD6	ectonucleoside triphosphate diphosphohydrolase 6 (putative)	13	0.435897
0.361562	956	ENTPD3	ectonucleoside triphosphate diphosphohydrolase 3	12	0.515152
0.304409	957	ENTPD5	ectonucleoside triphosphate diphosphohydrolase 5	13	0.618182
0.3403	959	CD40LG	CD40 ligand	8	0.333333
0.38845	963	CD53	CD53 molecule	4	0.166667
0.369715	966	CD59	CD59 molecule (CD59 blood group)	5	0.3
0.386606	978	CDA	cytidine deaminase	15	0.102564
0.309315	983	CDK1	cyclin dependent kinase 1	87	0.0644213
0.341728	991	CDC20	cell division cycle 20	12	0.0666667
0.32579	998	CDC42	cell division cycle 42	61	0.0859147
0.378487	999	CDH1	cadherin 1	34	0.0947581
0.370005	1017	CDK2	cyclin dependent kinase 2	108	0.077628
0.311026	1020	CDK5	cyclin dependent kinase 5	50	0.130319
0.284184	1026	CDKN1A	cyclin dependent kinase inhibitor 1A	76	0.0910774
0.326105	1029	CDKN2A	cyclin dependent kinase inhibitor 2A	43	0.220732
0.37146	1039	CDR2	cerebellar degeneration related protein 2	6	0.133333
0.304802	1045	CDX2	caudal type homeobox 2	12	0.244444
0.350974	1050	CEBPA	CCAAT/enhancer binding protein alpha	27	0.233333
0.307983	1066	CES1	carboxylesterase 1	5	0
0.349364	1080	CFTR	cystic fibrosis transmembrane conductance regulator	63	0.0530055
0.339761	1104	RCC1	regulator of chromosome condensation 1	25	0.0513834
0.29728	1107	CHD3	chromodomain helicase DNA binding protein 3	43	0.0987805
0.298445	1114	CHGB	chromogranin B	13	0.025641
0.372104	1120	CHKB	choline kinase beta	1	0
0.32961	1147	CHUK	conserved helix-loop-helix ubiquitous kinase	78	0.252982
0.34741	1152	CKB	creatine kinase B	11	0.0363636
0.279375	1154	CISH	cytokine inducible SH2 containing protein	4	0
0.239501	1158	CKM	creatine kinase, M-type	8	0.133333
0.370411	1159	CKMT1B	creatine kinase, mitochondrial 1B	10	0.107143
0.336949	1160	CKMT2	creatine kinase, mitochondrial 2	5	0
0.227413	1175	AP2S1	adaptor related protein complex 2 sigma 1 subunit	5	0.1
0.322761	1191	CLU	clusterin	20	0.0915033
0.31858	1207	CLNS1A	chloride nucleotide-sensitive channel 1A	51	0.666667
0.307983	1213	CLTC	clathrin heavy chain	58	0.130519
0.342124	1270	CNTF	ciliary neurotrophic factor	11	0.138889
0.296124	1280	COL2A1	collagen type II alpha 1 chain	11	0.277778
0.327054	1292	COL6A2	collagen type VI alpha 2 chain	3	0
0.388514	1314	COPA	coatomer protein complex subunit alpha	133	0.774094
0.355787	1327	COX4I1	cytochrome c oxidase subunit 4I1	22	0.454545
0.32588	1329	COX5B	cytochrome c oxidase subunit 5B	24	0.134058
0.357186	1337	COX6A1	cytochrome c oxidase subunit 6A1	16	0.3
0.330626	1339	COX6A2	cytochrome c oxidase subunit 6A2	15	0.342857
0.345428	1345	COX6C	cytochrome c oxidase subunit 6C	17	0.264706
0.244587	1346	COX7A1	cytochrome c oxidase subunit 7A1	15	0.342857
0.32597	1347	COX7A2	cytochrome c oxidase subunit 7A2	15	0.342857
0.260366	1349	COX7B	cytochrome c oxidase subunit 7B	16	0.3
0.299657	1350	COX7C	cytochrome c oxidase subunit 7C	15	0.342857
0.32719	1351	COX8A	cytochrome c oxidase subunit 8A	16	0.3
0.243704	1356	CP	ceruloplasmin	3	0.333333
0.379216	1384	CRAT	carnitine O-acetyltransferase	3	0.333333
0.378608	1385	CREB1	cAMP responsive element binding protein 1	51	0.105882
0.372397	1387	CREBBP	CREB binding protein	97	0.108175
0.341481	1398	CRK	CRK proto-oncogene, adaptor protein	39	0.213225
0.260567	1400	CRMP1	collapsin response mediator protein 1	29	0.0598291
0.330858	1409	CRYAA	crystallin alpha A	9	0
0.271504	1432	MAPK14	mitogen-activated protein kinase 14	68	0.151981
0.280804	1454	CSNK1E	casein kinase 1 epsilon	17	0.0666667
0.352283	1457	CSNK2A1	casein kinase 2 alpha 1	101	0.0886415
0.331788	1460	CSNK2B	casein kinase 2 beta	53	0.0831372
0.327054	1468	SLC25A10	solute carrier family 25 member 10	13	0.179487
0.272444	1471	CST3	cystatin C	8	0.214286
0.361396	1476	CSTB	cystatin B	10	0.111111
0.271567	1508	CTSB	cathepsin B	20	0.0784314
0.294316	1514	CTSL	cathepsin L	21	0.0818713
0.29242	1537	CYC1	cytochrome c1	80	0.515818
0.33277	1543	CYP1A1	cytochrome P450 family 1 subfamily A member 1	23	0.786561
0.36633	1544	CYP1A2	cytochrome P450 family 1 subfamily A member 2	22	0.861472
0.31255	1545	CYP1B1	cytochrome P450 family 1 subfamily B member 1	23	0.786561
0.322189	1557	CYP2C19	cytochrome P450 family 2 subfamily C member 19	22	0.861472
0.33109	1558	CYP2C8	cytochrome P450 family 2 subfamily C member 8	5	0.4
0.337238	1572	CYP2F1	cytochrome P450 family 2 subfamily F member 1	22	0.861472
0.348076	1586	CYP17A1	cytochrome P450 family 17 subfamily A member 1	18	0.601307
0.300191	1588	CYP19A1	cytochrome P450 family 19 subfamily A member 1	23	0.790514
0.275625	1595	CYP51A1	cytochrome P450 family 51 subfamily A member 1	23	0.786561
0.344269	1600	DAB1	DAB1, reelin adaptor protein	21	0.0714286
0.22377	1601	DAB2	DAB2, clathrin adaptor protein	19	0.152047
0.290513	1603	DAD1	defender against cell death 1	9	0.5
0.321093	1608	DGKG	diacylglycerol kinase gamma	4	0.333333
0.259422	1610	DAO	D-amino acid oxidase	3	0
0.32606	1630	DCC	DCC netrin 1 receptor	12	0.121212
0.347359	1635	DCTD	dCMP deaminase	19	0.264706
0.298785	1642	DDB1	damage specific DNA binding protein 1	85	0.484279
0.34741	1649	DDIT3	DNA damage inducible transcript 3	13	0.269231
0.320049	1650	DDOST	dolichyl-diphosphooligosaccharide--protein glycosyltransferase non-catalytic subunit	102	0.522229
0.318023	1654	DDX3X	DEAD-box helicase 3, X-linked	129	0.435441
0.382039	1655	DDX5	DEAD-box helicase 5	139	0.388802
0.360183	1660	DHX9	DExH-box helicase 9	242	0.457775
0.389283	1665	DHX15	DEAH-box helicase 15	125	0.657032
0.380868	1675	CFD	complement factor D	3	0
0.325745	1738	DLD	dihydrolipoamide dehydrogenase	35	0.221591
0.327689	1740	DLG2	discs large MAGUK scaffold protein 2	11	0.111111
0.361728	1741	DLG3	discs large MAGUK scaffold protein 3	11	0.0363636
0.289764	1743	DLST	dihydrolipoamide S-succinyltransferase	23	0.193676
0.351496	1748	DLX4	distal-less homeobox 4	113	0.857933
0.318409	1756	DMD	dystrophin	11	0.166667
0.262771	1762	DMWD	DM1 locus, WD repeat containing	18	0.0392157
0.309355	1780	DYNC1I1	dynein cytoplasmic 1 intermediate chain 1	15	0.114286
0.364071	1791	DNTT	DNA nucleotidylexotransferase	5	0.2
0.350661	1803	DPP4	dipeptidyl peptidase 4	5	0.333333
0.340496	1808	DPYSL2	dihydropyrimidinase like 2	15	0.128205
0.287261	1809	DPYSL3	dihydropyrimidinase like 3	7	0.285714
0.306862	1812	DRD1	dopamine receptor D1	2	1
0.347359	1838	DTNB	dystrobrevin beta	12	0.111111
0.37506	1841	DTYMK	deoxythymidylate kinase	14	0.549451
0.410895	1849	DUSP7	dual specificity phosphatase 7	4	0.333333
0.319183	1854	DUT	deoxyuridine triphosphatase	28	0.0646154
0.314255	1861	TOR1A	torsin family 1 member A	3	0
0.369715	1879	EBF1	early B-cell factor 1	4	0
0.395942	1891	ECH1	enoyl-CoA hydratase 1	24	0.51087
0.254418	1892	ECHS1	enoyl-CoA hydratase, short chain 1	43	0.183832
0.329564	1912	PHC2	polyhomeotic homolog 2	19	0.0367647
0.332254	1915	EEF1A1	eukaryotic translation elongation factor 1 alpha 1	291	0.346886
0.317809	1933	EEF1B2	eukaryotic translation elongation factor 1 beta 2	81	0.777345
0.337093	1938	EEF2	eukaryotic translation elongation factor 2	136	0.70643
0.371226	1939	EIF2D	eukaryotic translation initiation factor 2D	1	0
0.319443	1956	EGFR	epidermal growth factor receptor	136	0.079789
0.290156	1962	EHHADH	enoyl-CoA hydratase and 3-hydroxyacyl CoA dehydrogenase	47	0.326549
0.373694	1974	EIF4A2	eukaryotic translation initiation factor 4A2	84	0.712737
0.31025	1975	EIF4B	eukaryotic translation initiation factor 4B	52	0.656327
0.269644	1994	ELAVL1	ELAV like RNA binding protein 1	118	0.826537
0.305473	1999	ELF3	E74 like ETS transcription factor 3	18	0.0915033
0.325476	2006	ELN	elastin	5	0
0.303353	2010	EMD	emerin	69	0.361375
0.369484	2011	MARK2	microtubule affinity regulating kinase 2	15	0.269231
0.310372	2022	ENG	endoglin	8	0.466667
0.347717	2023	ENO1	enolase 1	89	0.619765
0.300229	2026	ENO2	enolase 2	16	0.108333
0.344571	2035	EPB41	erythrocyte membrane protein band 4.1	49	0.0535714
0.418394	2040	STOM	stomatin	11	0.111111
0.353867	2058	EPRS	glutamyl-prolyl-tRNA synthetase	147	0.656975
0.350713	2091	FBL	fibrillarin	172	0.577859
0.387494	2099	ESR1	estrogen receptor 1	116	0.12762
0.401736	2107	ETF1	eukaryotic translation termination factor 1	6	0.2
0.421682	2113	ETS1	ETS proto-oncogene 1, transcription factor	42	0.171795
0.298332	2114	ETS2	ETS proto-oncogene 2, transcription factor	17	0.419048
0.334989	2118	ETV4	ETS variant 4	2	0
0.279739	2130	EWSR1	EWS RNA binding protein 1	63	0.0901639
0.303705	2147	F2	coagulation factor II, thrombin	10	0.142857
0.28289	2155	F7	coagulation factor VII	9	0.190476
0.336085	2157	F8	coagulation factor VIII	10	0.178571
0.288208	2167	FABP4	fatty acid binding protein 4	7	0.142857
0.332957	2175	FANCA	Fanconi anemia complementation group A	34	0.116935
0.32778	2180	ACSL1	acyl-CoA synthetase long-chain family member 1	6	1
0.391542	2181	ACSL3	acyl-CoA synthetase long-chain family member 3	14	0.406593
0.323203	2182	ACSL4	acyl-CoA synthetase long-chain family member 4	7	0.761905
0.368791	2185	PTK2B	protein tyrosine kinase 2 beta	35	0.285985
0.320483	2194	FASN	fatty acid synthase	29	0.182336
0.317595	2217	FCGRT	Fc fragment of IgG receptor and transporter	4	0
0.335226	2243	FGA	fibrinogen alpha chain	13	0.163636
0.383965	2261	FGFR3	fibroblast growth factor receptor 3	17	0.0952381
0.322673	2272	FHIT	fragile histidine triad	10	0.0714286
0.234785	2274	FHL2	four and a half LIM domains 2	38	0.0793651
0.317339	2288	FKBP4	FK506 binding protein 4	24	0.0865801
0.31914	2308	FOXO1	forkhead box O1	17	0.257353
0.32728	2309	FOXO3	forkhead box O3	26	0.169231
0.301494	2321	FLT1	fms related tyrosine kinase 1	15	0.525641
0.299886	2332	FMR1	fragile X mental retardation 1	113	0.891892
0.340447	2335	FN1	fibronectin 1	37	0.0840336
0.385721	2353	FOS	Fos proto-oncogene, AP-1 transcription factor subunit	64	0.11211
0.265819	2356	FPGS	folylpolyglutamate synthase	6	0.933333
0.318065	2475	MTOR	mechanistic target of rapamycin	25	0.118577
0.350765	2519	FUCA2	fucosidase, alpha-L- 2, plasma	2	1
0.348179	2530	FUT8	fucosyltransferase 8	5	0.5
0.308225	2534	FYN	FYN proto-oncogene, Src family tyrosine kinase	76	0.118104
0.386542	2539	G6PD	glucose-6-phosphate dehydrogenase	13	0.454545
0.334941	2547	XRCC6	X-ray repair cross complementing 6	51	0.0956863
0.385595	2550	GABBR1	gamma-aminobutyric acid type B receptor subunit 1	9	0.444444
0.356539	2571	GAD1	glutamate decarboxylase 1	27	0.14
0.28639	2585	GALK2	galactokinase 2	1	0
0.345226	2595	GANC	glucosidase alpha, neutral C	8	0.785714
0.334894	2597	GAPDH	glyceraldehyde-3-phosphate dehydrogenase	136	0.302323
0.366387	2623	GATA1	GATA binding protein 1	21	0.152381
0.351339	2631	NIPSNAP2	nipsnap homolog 2	23	0.0909091
0.302964	2638	GC	GC, vitamin D binding protein	8	0.133333
0.343668	2644	GCHFR	GTP cyclohydrolase I feedback regulator	3	0
0.307983	2645	GCK	glucokinase	13	0.179487
0.376195	2661	GDF9	growth differentiation factor 9	12	0.136364
0.29141	2669	GEM	GTP binding protein overexpressed in skeletal muscle	25	0.0533333
0.323071	2670	GFAP	glial fibrillary acidic protein	34	0.0987903
0.336612	2688	GH1	growth hormone 1	34	0.104839
0.31687	2689	GH2	growth hormone 2	1	0
0.301148	2712	GK2	glycerol kinase 2	3	0.333333
0.25409	2713	GK3P	glycerol kinase 3 pseudogene	3	0.333333
0.28856	2730	GCLM	glutamate-cysteine ligase modifier subunit	6	0
0.386796	2743	GLRB	glycine receptor beta	2	0
0.391153	2745	GLRX	glutaredoxin	6	0.0666667
0.346798	2771	GNAI2	G protein subunit alpha i2	84	0.70009
0.307943	2778	GNAS	GNAS complex locus	14	0
0.268356	2792	GNGT1	G protein subunit gamma transducin 1	4	0
0.392193	2801	GOLGA2	golgin A2	53	0.0319303
0.343969	2804	GOLGB1	golgin B1	8	0.0714286
0.315853	2805	GOT1	glutamic-oxaloacetic transaminase 1	23	0.205534
0.355305	2806	GOT2	glutamic-oxaloacetic transaminase 2	27	0.148148
0.29837	2810	SFN	stratifin	39	0.100601
0.208275	2820	GPD2	glycerol-3-phosphate dehydrogenase 2	4	0.333333
0.387685	2821	GPI	glucose-6-phosphate isomerase	14	0.393939
0.339517	2822	GPLD1	glycosylphosphatidylinositol specific phospholipase D1	3	0
0.337672	2876	GPX1	glutathione peroxidase 1	20	0.552632
0.3156	2877	GPX2	glutathione peroxidase 2	19	0.75
0.352283	2878	GPX3	glutathione peroxidase 3	17	0.75
0.280604	2879	GPX4	glutathione peroxidase 4	18	0.666667
0.275367	2885	GRB2	growth factor receptor bound protein 2	261	0.0872766
0.310821	2886	GRB7	growth factor receptor bound protein 7	19	0.111111
0.33291	2887	GRB10	growth factor receptor bound protein 10	15	0.435897
0.306265	2888	GRB14	growth factor receptor bound protein 14	7	0.142857
0.328876	2896	GRN	granulin precursor	7	0
0.305631	2908	NR3C1	nuclear receptor subfamily 3 group C member 1	84	0.120747
0.237716	2923	PDIA3	protein disulfide isomerase family A member 3	21	0.146199
0.275914	2932	GSK3B	glycogen synthase kinase 3 beta	86	0.100688
0.300191	2934	GSN	gelsolin	22	0.212121
0.3403	2954	GSTZ1	glutathione S-transferase zeta 1	10	0.214286
0.359306	2959	GTF2B	general transcription factor IIB	31	0.221675
0.297318	2975	GTF3C1	general transcription factor IIIC subunit 1	117	0.812261
0.406019	2987	GUK1	guanylate kinase 1	8	0
0.360458	2992	GYG1	glycogenin 1	5	0.6
0.388962	3001	GZMA	granzyme A	8	0.133333
0.34983	3007	HIST1H1D	histone cluster 1 H1 family member d	101	1
0.345934	3014	H2AFX	H2A histone family member X	78	0.535088
0.376375	3029	HAGH	hydroxyacylglutathione hydrolase	25	0.116667
0.218409	3030	HADHA	hydroxyacyl-CoA dehydrogenase/3-ketoacyl-CoA thiolase/enoyl-CoA hydratase (trifunctional protein), alpha subunit	46	0.225121
0.285593	3033	HADH	hydroxyacyl-CoA dehydrogenase	15	0.628205
0.319832	3039	HBA1	hemoglobin subunit alpha 1	5	0.1
0.394882	3040	HBA2	hemoglobin subunit alpha 2	8	0.0666667
0.375417	3065	HDAC1	histone deacetylase 1	72	0.151553
0.36582	3067	HDC	histidine decarboxylase	9	0.444444
0.349415	3075	CFH	complement factor H	3	0.333333
0.352915	3078	CFHR1	complement factor H related 1	3	0.333333
0.353337	3091	HIF1A	hypoxia inducible factor 1 alpha subunit	33	0.251613
0.323691	3098	HK1	hexokinase 1	16	0.116667
0.32552	3099	HK2	hexokinase 2	13	0.166667
0.298181	3101	HK3	hexokinase 3	12	0.19697
0.307983	3106	HLA-B	major histocompatibility complex, class I, B	114	0.0526062
0.226692	3107	HLA-C	major histocompatibility complex, class I, C	14	0.181818
0.320483	3156	HMGCR	3-hydroxy-3-methylglutaryl-CoA reductase	9	0
0.317595	3157	HMGCS1	3-hydroxy-3-methylglutaryl-CoA synthase 1	16	0.483333
0.286425	3159	HMGA1	high mobility group AT-hook 1	14	0.21978
0.34823	3163	HMOX2	heme oxygenase 2	19	0.0760234
0.388898	3169	FOXA1	forkhead box A1	3	0
0.280604	3170	FOXA2	forkhead box A2	3	0
0.321224	3172	HNF4A	hepatocyte nuclear factor 4 alpha	48	0.125604
0.350505	3176	HNMT	histamine N-methyltransferase	7	0.952381
0.329335	3178	HNRNPA1	heterogeneous nuclear ribonucleoprotein A1	186	0.519304
0.285593	3181	HNRNPA2B1	heterogeneous nuclear ribonucleoprotein A2/B1	99	0.618771
0.352283	3183	HNRNPC	heterogeneous nuclear ribonucleoprotein C (C1/C2)	171	0.58115
0.341827	3184	HNRNPD	heterogeneous nuclear ribonucleoprotein D	90	0.649164
0.378669	3185	HNRNPF	heterogeneous nuclear ribonucleoprotein F	135	0.522277
0.314632	3187	HNRNPH1	heterogeneous nuclear ribonucleoprotein H1	110	0.535446
0.38909	3188	HNRNPH2	heterogeneous nuclear ribonucleoprotein H2	81	0.928395
0.298483	3191	HNRNPL	heterogeneous nuclear ribonucleoprotein L	119	0.809461
0.317126	3192	HNRNPU	heterogeneous nuclear ribonucleoprotein U	229	0.498889
0.367185	3200	HOXA3	homeobox A3	3	0
0.358161	3240	HP	haptoglobin	6	0.333333
0.320962	3250	HPR	haptoglobin-related protein	3	0.666667
0.263123	3263	HPX	hemopexin	1	0
0.245579	3280	HES1	hes family bHLH transcription factor 1	18	0.183007
0.335799	3292	HSD17B1	hydroxysteroid 17-beta dehydrogenase 1	24	0.839827
0.279839	3293	HSD17B3	hydroxysteroid 17-beta dehydrogenase 3	23	0.766798
0.41334	3294	HSD17B2	hydroxysteroid 17-beta dehydrogenase 2	22	0.839827
0.354505	3301	DNAJA1	DnaJ heat shock protein family (Hsp40) member A1	28	0.0978836
0.402558	3303	HSPA1A	heat shock protein family A (Hsp70) member 1A	79	0.148325
0.25093	3304	HSPA1B	heat shock protein family A (Hsp70) member 1B	19	0.187135
0.3669	3309	HSPA5	heat shock protein family A (Hsp70) member 5	92	0.148814
0.261173	3312	HSPA8	heat shock protein family A (Hsp70) member 8	169	0.260587
0.260424	3313	HSPA9	heat shock protein family A (Hsp70) member 9	76	0.357544
0.354451	3320	HSP90AA1	heat shock protein 90 alpha family class A member 1	150	0.306214
0.324983	3326	HSP90AB1	heat shock protein 90 alpha family class B member 1	273	0.31051
0.344672	3329	HSPD1	heat shock protein family D (Hsp60) member 1	170	0.310522
0.361617	3337	DNAJB1	DnaJ heat shock protein family (Hsp40) member B1	18	0.104575
0.367929	3356	HTR2A	5-hydroxytryptamine receptor 2A	8	0
0.32624	3364	HUS1	HUS1 checkpoint clamp component	7	0.0952381
0.293183	3375	IAPP	islet amyloid polypeptide	3	0
0.333569	3419	IDH3A	isocitrate dehydrogenase 3 (NAD(+)) alpha	12	0.333333
0.362673	3420	IDH3B	isocitrate dehydrogenase 3 (NAD(+)) beta	11	0.345455
0.351863	3421	IDH3G	isocitrate dehydrogenase 3 (NAD(+)) gamma	8	0.678571
0.377036	3431	SP110	SP110 nuclear body protein	7	0.0476191
0.266991	3437	IFIT3	interferon induced protein with tetratricopeptide repeats 3	8	0.533333
0.356055	3441	IFNA4	interferon alpha 4	1	0
0.31828	3482	IGF2R	insulin like growth factor 2 receptor	8	0
0.301571	3486	IGFBP3	insulin like growth factor binding protein 3	12	0.121212
0.381114	3487	IGFBP4	insulin like growth factor binding protein 4	3	0
0.207615	3493	IGHA1	immunoglobulin heavy constant alpha 1	25	0.12
0.367986	3500	IGHG1	immunoglobulin heavy constant gamma 1 (G1m marker)	36	0.0766488
0.31687	3501	IGHG2	immunoglobulin heavy constant gamma 2 (G2m marker)	2	0
0.320483	3507	IGHM	immunoglobulin heavy constant mu	22	0.0562771
0.257526	3514	IGKC	immunoglobulin kappa constant	8	0.357143
0.397207	3516	RBPJ	recombination signal binding protein for immunoglobulin kappa J region	14	0.252747
0.346086	3538	IGLC2	immunoglobulin lambda constant 2	2	1
0.290692	3551	IKBKB	inhibitor of nuclear factor kappa B kinase subunit beta	85	0.234499
0.324269	3608	ILF2	interleukin enhancer binding factor 2	211	0.56687
0.305315	3609	ILF3	interleukin enhancer binding factor 3	182	0.621577
0.341728	3611	ILK	integrin linked kinase	33	0.0709677
0.298558	3614	IMPDH1	inosine monophosphate dehydrogenase 1	9	0.416667
0.32615	3615	IMPDH2	inosine monophosphate dehydrogenase 2	26	0.0833333
0.318452	3620	IDO1	indoleamine 2,3-dioxygenase 1	13	0.487179
0.245579	3630	INS	insulin	11	0.0555556
0.312922	3646	EIF3E	eukaryotic translation initiation factor 3 subunit E	90	0.595755
0.289019	3654	IRAK1	interleukin 1 receptor associated kinase 1	24	0.212121
0.299467	3658	IREB2	iron responsive element binding protein 2	8	0.321429
0.329427	3661	IRF3	interferon regulatory factor 3	15	0.205128
0.385218	3667	IRS1	insulin receptor substrate 1	51	0.17517
0.322673	3673	ITGA2	integrin subunit alpha 2	7	0
0.329841	3692	EIF6	eukaryotic translation initiation factor 6	50	0.0897959
0.391737	3693	ITGB5	integrin subunit beta 5	20	0.0588235
0.279839	3697	ITIH1	inter-alpha-trypsin inhibitor heavy chain 1	1	0
0.345934	3714	JAG2	jagged 2	3	0.333333
0.358433	3716	JAK1	Janus kinase 1	32	0.17931
0.305078	3717	JAK2	Janus kinase 2	45	0.245847
0.269428	3720	JARID2	jumonji and AT-rich interaction domain containing 2	1	0
0.243754	3725	JUN	Jun proto-oncogene, AP-1 transcription factor subunit	104	0.109299
0.285076	3727	JUND	JunD proto-oncogene, AP-1 transcription factor subunit	14	0.285714
0.363903	3735	KARS	lysyl-tRNA synthetase	63	0.734973
0.379826	3757	KCNH2	potassium voltage-gated channel subfamily H member 2	8	0.2
0.326466	3767	KCNJ11	potassium voltage-gated channel subfamily J member 11	2	1
0.326556	3778	KCNMA1	potassium calcium-activated channel subfamily M alpha 1	7	0.2
0.293949	3827	KNG1	kininogen 1	8	0
0.314088	3837	KPNB1	karyopherin subunit beta 1	100	0.543025
0.26854	3838	KPNA2	karyopherin subunit alpha 2	56	0.236897
0.319616	3842	TNPO1	transportin 1	77	0.875676
0.252055	3846	KRTAP5-9	keratin associated protein 5-9	25	0.366667
0.348333	3848	KRT1	keratin 1	18	0.143791
0.370295	3852	KRT5	keratin 5	10	0.288889
0.296385	3853	KRT6A	keratin 6A	12	0.106061
0.318065	3854	KRT6B	keratin 6B	7	0.0952381
0.273676	3856	KRT8	keratin 8	35	0.0991597
0.377579	3857	KRT9	keratin 9	11	0.163636
0.337575	3858	KRT10	keratin 10	10	0.111111
0.403452	3860	KRT13	keratin 13	11	0.0909091
0.398952	3861	KRT14	keratin 14	9	0.222222
0.309274	3866	KRT15	keratin 15	23	0.0790514
0.294206	3868	KRT16	keratin 16	9	0.194444
0.311026	3881	KRT31	keratin 31	38	0.029872
0.362952	3906	LALBA	lactalbumin alpha	5	0
0.326105	3916	LAMP1	lysosomal associated membrane protein 1	4	0
0.299315	3921	RPSA	ribosomal protein SA	122	0.650183
0.370121	3929	LBP	lipopolysaccharide binding protein	2	1
0.353761	3932	LCK	LCK proto-oncogene, Src family tyrosine kinase	119	0.381815
0.379887	3933	LCN1	lipocalin 1	2	1
0.38136	3945	LDHB	lactate dehydrogenase B	29	0.193732
0.333805	3948	LDHC	lactate dehydrogenase C	21	0.195238
0.350817	3958	LGALS3	galectin 3	17	0.0571429
0.396673	3984	LIMK1	LIM domain kinase 1	12	0.244444
0.339468	3992	FADS1	fatty acid desaturase 1	12	0.606061
0.316149	4001	LMNB1	lamin B1	17	0.0808824
0.310862	4008	LMO7	LIM domain 7	7	0.190476
0.32579	4035	LRP1	LDL receptor related protein 1	31	0.0689655
0.379399	4036	LRP2	LDL receptor related protein 2	24	0.025974
0.422286	4043	LRPAP1	LDL receptor related protein associated protein 1	11	0
0.389026	4049	LTA	lymphotoxin alpha	9	0
0.270416	4067	LYN	LYN proto-oncogene, Src family tyrosine kinase	42	0.216667
0.257526	4069	LYZ	lysozyme	11	0.0909091
0.336997	4087	SMAD2	SMAD family member 2	89	0.0767175
0.270571	4088	SMAD3	SMAD family member 3	81	0.118468
0.308064	4093	SMAD9	SMAD family member 9	29	0.037037
0.25761	4105	MAGEA6	MAGE family member A6	13	0.0384615
0.270076	4110	MAGEA11	MAGE family member A11	30	0.0343915
0.39714	4122	MAN2A2	mannosidase alpha class 2A member 2	7	0.190476
0.32285	4123	MAN2C1	mannosidase alpha class 2C member 1	3	0.333333
0.322541	4124	MAN2A1	mannosidase alpha class 2A member 1	1	0
0.354664	4128	MAOA	monoamine oxidase A	36	0.44385
0.285697	4129	MAOB	monoamine oxidase B	36	0.445633
0.369947	4130	MAP1A	microtubule associated protein 1A	16	0.133333
0.374287	4131	MAP1B	microtubule associated protein 1B	20	0.115789
0.387748	4133	MAP2	microtubule associated protein 2	12	0.266667
0.299505	4137	MAPT	microtubule associated protein tau	33	0.219355
0.298294	4149	MAX	MYC associated factor X	35	0.0568182
0.348848	4163	MCC	mutated in colorectal cancers	109	0.0927625
0.309153	4176	MCM7	minichromosome maintenance complex component 7	35	0.0606061
0.310087	4190	MDH1	malate dehydrogenase 1	11	0.472222
0.338495	4191	MDH2	malate dehydrogenase 2	13	0.254545
0.351915	4193	MDM2	MDM2 proto-oncogene	84	0.10539
0.327326	4200	ME2	malic enzyme 2	6	0
0.353073	4204	MECP2	methyl-CpG binding protein 2	4	0.333333
0.308023	4205	MEF2A	myocyte enhancer factor 2A	17	0.0761905
0.352335	4212	MEIS2	Meis homeobox 2	6	0.5
0.390055	4214	MAP3K1	mitogen-activated protein kinase kinase kinase 1	74	0.289124
0.388514	4215	MAP3K3	mitogen-activated protein kinase kinase kinase 3	78	0.14
0.330348	4218	RAB8A	RAB8A, member RAS oncogene family	5	0
0.325565	4232	MEST	mesoderm specific transcript	6	0.0666667
0.288419	4248	MGAT3	mannosyl (beta-1,4-)-glycoprotein beta-1,4-N-acetylglucosaminyltransferase	4	0.833333
0.377277	4253	CTAGE5	CTAGE family member 5, ER export factor	4	0.166667
0.367642	4256	MGP	matrix Gla protein	1	0
0.322673	4292	MLH1	mutL homolog 1	43	0.0598007
0.347871	4294	MAP3K10	mitogen-activated protein kinase kinase kinase 10	15	0.0380952
0.266961	4311	MME	membrane metalloendopeptidase	101	0.491881
0.279739	4317	MMP8	matrix metallopeptidase 8	2	0
0.296534	4343	MOV10	Mov10 RISC complex RNA helicase	120	0.832773
0.352915	4350	MPG	N-methylpurine DNA glycosylase	15	0.0641026
0.27627	4356	MPP3	membrane palmitoylated protein 3	13	0.192308
0.349674	4357	MPST	mercaptopyruvate sulfurtransferase	9	0.388889
0.283842	4436	MSH2	mutS homolog 2	26	0.15942
0.287541	4507	MTAP	methylthioadenosine phosphorylase	2	1
0.39694	4512	MT-CO1	mitochondrially encoded cytochrome c oxidase I	25	0.35
0.3148	4513	MT-CO2	mitochondrially encoded cytochrome c oxidase II	30	0.328736
0.374643	4514	MT-CO3	mitochondrially encoded cytochrome c oxidase III	19	0.596491
0.286633	4519	MT-CYB	mitochondrially encoded cytochrome b	69	0.425831
0.304881	4520	MTF1	metal regulatory transcription factor 1	2	0
0.386606	4521	NUDT1	nudix hydrolase 1	1	0
0.373813	4522	MTHFD1	methylenetetrahydrofolate dehydrogenase, cyclohydrolase and formyltetrahydrofolate synthetase 1	30	0.238095
0.294022	4528	MTIF2	mitochondrial translational initiation factor 2	26	0.852308
0.354398	4535	MT-ND1	mitochondrially encoded NADH:ubiquinone oxidoreductase core subunit 1	61	0.767387
0.286703	4536	MT-ND2	mitochondrially encoded NADH:ubiquinone oxidoreductase core subunit 2	59	0.757452
0.308829	4537	MT-ND3	mitochondrially encoded NADH:ubiquinone oxidoreductase core subunit 3	11	0.454545
0.337334	4538	MT-ND4	mitochondrially encoded NADH:ubiquinone oxidoreductase core subunit 4	29	0.64532
0.3861	4539	MT-ND4L	mitochondrially encoded NADH:ubiquinone oxidoreductase core subunit 4L	52	0.96908
0.246657	4540	MT-ND5	mitochondrially encoded NADH:ubiquinone oxidoreductase core subunit 5	14	0.285714
0.32418	4541	MT-ND6	mitochondrially encoded NADH:ubiquinone oxidoreductase core subunit 6	52	0.96908
0.279839	4547	MTTP	microsomal triglyceride transfer protein	4	0.5
0.33801	4597	MVD	mevalonate diphosphate decarboxylase	10	0.285714
0.313504	4602	MYB	MYB proto-oncogene, transcription factor	20	0.136842
0.296087	4609	MYC	MYC proto-oncogene, bHLH transcription factor	156	0.0730838
0.354079	4619	MYH1	myosin heavy chain 1	5	0
0.409896	4620	MYH2	myosin heavy chain 2	5	0
0.378912	4627	MYH9	myosin heavy chain 9	34	0.192513
0.308749	4628	MYH10	myosin heavy chain 10	33	0.202652
0.301571	4635	MYL4	myosin light chain 4	1	0
0.368331	4637	MYL6	myosin light chain 6	88	0.665883
0.253735	4653	MYOC	myocilin	17	0.0761905
0.396207	4670	HNRNPM	heterogeneous nuclear ribonucleoprotein M	147	0.58988
0.295716	4673	NAP1L1	nucleosome assembly protein 1 like 1	123	0.726859
0.358869	4683	NBN	nibrin	12	0.5
0.308426	4690	NCK1	NCK adaptor protein 1	45	0.151515
0.37494	4691	NCL	nucleolin	244	0.436349
0.308749	4692	NDN	necdin, MAGE family member	14	0.136364
0.325565	4696	NDUFA3	NADH:ubiquinone oxidoreductase subunit A3	52	0.96908
0.32175	4697	NDUFA4	NDUFA4, mitochondrial complex associated	94	0.471059
0.331182	4698	NDUFA5	NADH:ubiquinone oxidoreductase subunit A5	55	0.868687
0.398548	4700	NDUFA6	NADH:ubiquinone oxidoreductase subunit A6	55	0.870707
0.387748	4701	NDUFA7	NADH:ubiquinone oxidoreductase subunit A7	53	0.932511
0.315853	4702	NDUFA8	NADH:ubiquinone oxidoreductase subunit A8	53	0.935414
0.307983	4706	NDUFAB1	NADH:ubiquinone oxidoreductase subunit AB1	53	0.949927
0.312881	4707	NDUFB1	NADH:ubiquinone oxidoreductase subunit B1	54	0.915444
0.222589	4708	NDUFB2	NADH:ubiquinone oxidoreductase subunit B2	53	0.949927
0.339273	4710	NDUFB4	NADH:ubiquinone oxidoreductase subunit B4	54	0.916143
0.277797	4711	NDUFB5	NADH:ubiquinone oxidoreductase subunit B5	53	0.949927
0.370585	4712	NDUFB6	NADH:ubiquinone oxidoreductase subunit B6	55	0.886869
0.354398	4713	NDUFB7	NADH:ubiquinone oxidoreductase subunit B7	53	0.949927
0.391348	4714	NDUFB8	NADH:ubiquinone oxidoreductase subunit B8	53	0.949927
0.328968	4716	NDUFB10	NADH:ubiquinone oxidoreductase subunit B10	55	0.881481
0.417212	4717	NDUFC1	NADH:ubiquinone oxidoreductase subunit C1	52	0.96908
0.285593	4718	NDUFC2	NADH:ubiquinone oxidoreductase subunit C2	53	0.949927
0.306305	4725	NDUFS5	NADH:ubiquinone oxidoreductase subunit S5	56	0.84026
0.380438	4731	NDUFV3	NADH:ubiquinone oxidoreductase subunit V3	53	0.932511
0.387812	4736	RPL10A	ribosomal protein L10a	140	0.751593
0.344923	4741	NEFM	neurofilament medium	12	0.257576
0.362394	4759	NEU2	neuraminidase 2	9	0.694444
0.421758	4760	NEUROD1	neuronal differentiation 1	8	0.2
0.363119	4778	NFE2	nuclear factor, erythroid 2	10	0.0714286
0.372809	4779	NFE2L1	nuclear factor, erythroid 2 like 1	8	0.142857
0.368388	4780	NFE2L2	nuclear factor, erythroid 2 like 2	15	0.12381
0.342372	4782	NFIC	nuclear factor I C	10	0.0222222
0.370121	4790	NFKB1	nuclear factor kappa B subunit 1	98	0.195614
0.363903	4791	NFKB2	nuclear factor kappa B subunit 2	100	0.306122
0.341333	4792	NFKBIA	NFKB inhibitor alpha	60	0.248034
0.35302	4793	NFKBIB	NFKB inhibitor beta	54	0.440422
0.367929	4795	NFKBIL1	NFKB inhibitor like 1	7	0.380952
0.338252	4802	NFYC	nuclear transcription factor Y subunit gamma	14	0.252747
0.259052	4809	SNU13	small nuclear ribonucleoprotein 13	128	0.737205
0.308708	4828	NMB	neuromedin B	1	0
0.273739	4830	NME1	NME/NM23 nucleoside diphosphate kinase 1	29	0.125356
0.354878	4831	NME2	NME/NM23 nucleoside diphosphate kinase 2	33	0.0946237
0.330811	4832	NME3	NME/NM23 nucleoside diphosphate kinase 3	18	0.241667
0.384841	4833	NME4	NME/NM23 nucleoside diphosphate kinase 4	13	0.327273
0.246143	4837	NNMT	nicotinamide N-methyltransferase	1	0
0.308951	4841	NONO	non-POU domain containing octamer binding	37	0.186555
0.372868	4842	NOS1	nitric oxide synthase 1	22	0.0865801
0.323115	4843	NOS2	nitric oxide synthase 2	10	0.178571
0.341382	4846	NOS3	nitric oxide synthase 3	30	0.121693
0.304292	4851	NOTCH1	notch 1	33	0.113978
0.304567	4853	NOTCH2	notch 2	14	0.0769231
0.392715	4868	NPHS1	NPHS1, nephrin	7	0.4
0.364352	4869	NPM1	nucleophosmin	254	0.412654
0.376495	4904	YBX1	Y-box binding protein 1	232	0.457984
0.371811	4907	NT5E	5'-nucleotidase ecto	29	0.0763547
0.279839	4929	NR4A2	nuclear receptor subfamily 4 group A member 2	9	0.0833333
0.236977	4942	OAT	ornithine aminotransferase	20	0.0588235
0.422967	4995	OR3A2	olfactory receptor family 3 subfamily A member 2	1	0
0.390894	5000	ORC4	origin recognition complex subunit 4	4	0
0.336757	5004	ORM1	orosomucoid 1	1	0
0.295125	5018	OXA1L	OXA1L, mitochondrial inner membrane protein	45	0.763636
0.398548	5036	PA2G4	proliferation-associated 2G4	44	0.172304
0.347155	5042	PABPC3	poly(A) binding protein cytoplasmic 3	105	0.987363
0.279739	5052	PRDX1	peroxiredoxin 1	34	0.241935
0.29788	5058	PAK1	p21 (RAC1) activated kinase 1	53	0.0980392
0.362394	5062	PAK2	p21 (RAC1) activated kinase 2	47	0.0939394
0.357998	5073	PARN	poly(A)-specific ribonuclease	11	0.8
0.255023	5074	PAWR	pro-apoptotic WT1 regulator	6	0.166667
0.370702	5087	PBX1	PBX homeobox 1	6	0.266667
0.395875	5092	PCBD1	pterin-4 alpha-carbinolamine dehydratase 1	28	0.0646154
0.303861	5094	PCBP2	poly(rC) binding protein 2	110	0.946175
0.339908	5097	PCDH1	protocadherin 1	3	0
0.332723	5105	PCK1	phosphoenolpyruvate carboxykinase 1	24	0.242754
0.331461	5110	PCMT1	protein-L-isoaspartate (D-aspartate) O-methyltransferase	24	0.038961
0.347053	5111	PCNA	proliferating cell nuclear antigen	97	0.387682
0.383155	5133	PDCD1	programmed cell death 1	28	0.997355
0.313671	5134	PDCD2	programmed cell death 2	27	0.80057
0.385974	5136	PDE1A	phosphodiesterase 1A	2	0
0.3777	5142	PDE4B	phosphodiesterase 4B	9	0.190476
0.326963	5161	PDHA2	pyruvate dehydrogenase alpha 2	5	0.2
0.307142	5163	PDK1	pyruvate dehydrogenase kinase 1	12	0.266667
0.357565	5164	PDK2	pyruvate dehydrogenase kinase 2	8	0.4
0.322057	5165	PDK3	pyruvate dehydrogenase kinase 3	4	0.166667
0.313088	5166	PDK4	pyruvate dehydrogenase kinase 4	8	0.0666667
0.318323	5167	ENPP1	ectonucleotide pyrophosphatase/phosphodiesterase 1	8	0.535714
0.307983	5168	ENPP2	ectonucleotide pyrophosphatase/phosphodiesterase 2	7	0.714286
0.366558	5169	ENPP3	ectonucleotide pyrophosphatase/phosphodiesterase 3	9	0.714286
0.370818	5170	PDPK1	3-phosphoinositide dependent protein kinase 1	36	0.0819964
0.320614	5174	PDZK1	PDZ domain containing 1	10	0.133333
0.25761	5178	PEG3	paternally expressed 3	3	0
0.245171	5196	PF4	platelet factor 4	4	0
0.27235	5197	PF4V1	platelet factor 4 variant 1	1	0
0.358542	5198	PFAS	phosphoribosylformylglycinamidine synthase	15	0.0761905
0.321093	5201	PFDN1	prefoldin subunit 1	21	0.119048
0.305236	5207	PFKFB1	6-phosphofructo-2-kinase/fructose-2,6-biphosphatase 1	9	0.52381
0.311724	5208	PFKFB2	6-phosphofructo-2-kinase/fructose-2,6-biphosphatase 2	12	0.257576
0.285593	5209	PFKFB3	6-phosphofructo-2-kinase/fructose-2,6-biphosphatase 3	10	0.333333
0.254008	5210	PFKFB4	6-phosphofructo-2-kinase/fructose-2,6-biphosphatase 4	5	1
0.34823	5211	PFKL	phosphofructokinase, liver type	24	0.108225
0.41334	5214	PFKP	phosphofructokinase, platelet	20	0.0947368
0.313463	5216	PFN1	profilin 1	16	0.125
0.319227	5223	PGAM1	phosphoglycerate mutase 1	21	0.271429
0.312219	5226	PGD	phosphogluconate dehydrogenase	10	0.0444444
0.285593	5232	PGK2	phosphoglycerate kinase 2	9	0.694444
0.344069	5238	PGM3	phosphoglucomutase 3	12	0.242424
0.396474	5245	PHB	prohibitin	217	0.467273
0.359634	5260	PHKG1	phosphorylase kinase catalytic subunit gamma 1	7	0.3
0.311971	5261	PHKG2	phosphorylase kinase catalytic subunit gamma 2	4	0.5
0.343568	5267	SERPINA4	serpin family A member 4	4	0
0.331555	5275	SERPINB13	serpin family B member 13	4	0
0.298144	5286	PIK3C2A	phosphatidylinositol-4-phosphate 3-kinase catalytic subunit type 2 alpha	13	0.0512821
0.336997	5292	PIM1	Pim-1 proto-oncogene, serine/threonine kinase	14	0.0769231
0.391607	5294	PIK3CG	phosphatidylinositol-4,5-bisphosphate 3-kinase catalytic subunit gamma	14	0.0757576
0.363734	5295	PIK3R1	phosphoinositide-3-kinase regulatory subunit 1	54	0.190045
0.340447	5315	PKM	pyruvate kinase, muscle	33	0.0774193
0.368273	5319	PLA2G1B	phospholipase A2 group IB	3	0.333333
0.32606	5320	PLA2G2A	phospholipase A2 group IIA	6	0.166667
0.408831	5322	PLA2G5	phospholipase A2 group V	1	0
0.308749	5324	PLAG1	PLAG1 zinc finger	3	0
0.358924	5335	PLCG1	phospholipase C gamma 1	53	0.167634
0.326105	5338	PLD2	phospholipase D2	20	0.2
0.374405	5347	PLK1	polo like kinase 1	40	0.0796586
0.256798	5359	PLSCR1	phospholipid scramblase 1	31	0.139785
0.412979	5360	PLTP	phospholipid transfer protein	5	0.2
0.377036	5372	PMM1	phosphomannomutase 1	10	0.177778
0.344722	5376	PMP22	peripheral myelin protein 22	2	0
0.36565	5394	EXOSC10	exosome component 10	23	0.209524
0.411396	5407	PNLIPRP1	pancreatic lipase related protein 1	8	0.75
0.329243	5408	PNLIPRP2	pancreatic lipase related protein 2 (gene/pseudogene)	8	0.821429
0.409115	5437	POLR2H	RNA polymerase II subunit H	35	0.57197
0.339859	5441	POLR2L	RNA polymerase II subunit L	33	0.549242
0.317253	5444	PON1	paraoxonase 1	3	0.666667
0.278946	5451	POU2F1	POU class 2 homeobox 1	34	0.241935
0.419286	5452	POU2F2	POU class 2 homeobox 2	13	0.436364
0.300038	5454	POU3F2	POU class 3 homeobox 2	6	0
0.407631	5467	PPARD	peroxisome proliferator activated receptor delta	13	0.0545455
0.345428	5469	MED1	mediator complex subunit 1	43	0.291463
0.23337	5473	PPBP	pro-platelet basic protein	11	0.138889
0.34153	5479	PPIB	peptidylprolyl isomerase B	15	0.0476191
0.245707	5481	PPID	peptidylprolyl isomerase D	12	0.151515
0.26687	5499	PPP1CA	protein phosphatase 1 catalytic subunit alpha	43	0.173171
0.367014	5521	PPP2R2B	protein phosphatase 2 regulatory subunit Bbeta	79	0.179487
0.258598	5544	PRB3	proline rich protein BstNI subfamily 3	1	0
0.306265	5552	SRGN	serglycin	18	0.0130719
0.366047	5562	PRKAA1	protein kinase AMP-activated catalytic subunit alpha 1	41	0.0877193
0.370353	5563	PRKAA2	protein kinase AMP-activated catalytic subunit alpha 2	37	0.0672269
0.277275	5564	PRKAB1	protein kinase AMP-activated non-catalytic subunit beta 1	69	0.0630861
0.339712	5565	PRKAB2	protein kinase AMP-activated non-catalytic subunit beta 2	33	0.136364
0.343668	5566	PRKACA	protein kinase cAMP-activated catalytic subunit alpha	99	0.0713058
0.350193	5567	PRKACB	protein kinase cAMP-activated catalytic subunit beta	45	0.163636
0.355894	5568	PRKACG	protein kinase cAMP-activated catalytic subunit gamma	44	0.171247
0.2754	5571	PRKAG1	protein kinase AMP-activated non-catalytic subunit gamma 1	14	0.21978
0.344019	5576	PRKAR2A	protein kinase cAMP-dependent type II regulatory subunit alpha	13	0.381818
0.286599	5580	PRKCD	protein kinase C delta	63	0.14153
0.286321	5581	PRKCE	protein kinase C epsilon	55	0.121916
0.398481	5591	PRKDC	protein kinase, DNA-activated, catalytic polypeptide	75	0.152207
0.396074	5592	PRKG1	protein kinase, cGMP-dependent, type I	14	0.0757576
0.372927	5593	PRKG2	protein kinase, cGMP-dependent, type II	5	0
0.361839	5594	MAPK1	mitogen-activated protein kinase 1	103	0.111683
0.380377	5595	MAPK3	mitogen-activated protein kinase 3	87	0.104762
0.406578	5597	MAPK6	mitogen-activated protein kinase 6	82	0.0946203
0.313921	5600	MAPK11	mitogen-activated protein kinase 11	32	0.207661
0.370411	5601	MAPK9	mitogen-activated protein kinase 9	48	0.144504
0.31768	5602	MAPK10	mitogen-activated protein kinase 10	28	0.174603
0.371343	5603	MAPK13	mitogen-activated protein kinase 13	67	0.103573
0.311026	5619	PRM1	protamine 1	2	1
0.32633	5621	PRNP	prion protein	15	0.166667
0.351968	5634	PRPS2	phosphoribosyl pyrophosphate synthetase 2	14	0.560606
0.313088	5635	PRPSAP1	phosphoribosyl pyrophosphate synthetase associated protein 1	11	0.0833333
0.354451	5644	PRSS1	protease, serine 1	6	0.2
0.316658	5646	PRSS3	protease, serine 3	3	0.333333
0.351339	5663	PSEN1	presenilin 1	41	0.120108
0.381114	5664	PSEN2	presenilin 2	22	0.116883
0.340153	5682	PSMA1	proteasome subunit alpha 1	61	0.0612022
0.339273	5709	PSMD3	proteasome 26S subunit, non-ATPase 3	61	0.470492
0.40435	5719	PSMD13	proteasome 26S subunit, non-ATPase 13	22	0.268398
0.331508	5723	PSPH	phosphoserine phosphatase	8	0.133333
0.355091	5746	PTH2R	parathyroid hormone 2 receptor	1	0
0.31798	5747	PTK2	protein tyrosine kinase 2	57	0.152862
0.388067	5770	PTPN1	protein tyrosine phosphatase, non-receptor type 1	33	0.255914
0.311231	5771	PTPN2	protein tyrosine phosphatase, non-receptor type 2	15	0.295238
0.289693	5774	PTPN3	protein tyrosine phosphatase, non-receptor type 3	8	0.178571
0.335512	5775	PTPN4	protein tyrosine phosphatase, non-receptor type 4	11	0.2
0.413847	5777	PTPN6	protein tyrosine phosphatase, non-receptor type 6	27	0.393333
0.421909	5780	PTPN9	protein tyrosine phosphatase, non-receptor type 9	5	0.1
0.367128	5781	PTPN11	protein tyrosine phosphatase, non-receptor type 11	36	0.311943
0.285593	5782	PTPN12	protein tyrosine phosphatase, non-receptor type 12	22	0.233766
0.381114	5787	PTPRB	protein tyrosine phosphatase, receptor type B	15	0.320513
0.310454	5788	PTPRC	protein tyrosine phosphatase, receptor type C	26	0.271739
0.32633	5794	PTPRH	protein tyrosine phosphatase, receptor type H	10	0.214286
0.278289	5795	PTPRJ	protein tyrosine phosphatase, receptor type J	16	0.252747
0.322013	5796	PTPRK	protein tyrosine phosphatase, receptor type K	12	0.155556
0.386289	5829	PXN	paxillin	45	0.204873
0.319875	5834	PYGB	glycogen phosphorylase B	10	0.178571
0.364015	5859	QARS	glutaminyl-tRNA synthetase	20	0.0736842
0.319702	5861	RAB1A	RAB1A, member RAS oncogene family	9	0.0555556
0.37776	5868	RAB5A	RAB5A, member RAS oncogene family	9	0.0476191
0.312508	5870	RAB6A	RAB6A, member RAS oncogene family	7	0
0.25184	5876	RABGGTB	Rab geranylgeranyltransferase beta subunit	8	0
0.322585	5879	RAC1	ras-related C3 botulinum toxin substrate 1 (rho family, small GTP binding protein Rac1)	41	0.071525
0.340251	5894	RAF1	Raf-1 proto-oncogene, serine/threonine kinase	55	0.157475
0.307983	5901	RAN	RAN, member RAS oncogene family	95	0.556101
0.374881	5903	RANBP2	RAN binding protein 2	28	0.0687831
0.269275	5908	RAP1B	RAP1B, member of RAS oncogene family	18	0.0326797
0.371285	5914	RARA	retinoic acid receptor alpha	31	0.174877
0.386732	5915	RARB	retinoic acid receptor beta	13	0.272727
0.271192	5924	RASGRF2	Ras protein specific guanine nucleotide releasing factor 2	5	0
0.276237	5930	RBBP6	RB binding protein 6, ubiquitin ligase	12	0.181818
0.359197	5933	RBL1	RB transcriptional corepressor like 1	23	0.171429
0.285593	5934	RBL2	RB transcriptional corepressor like 2	15	0.12381
0.398347	5940	RBMY1A1	RNA binding motif protein, Y-linked, family 1, member A1	11	0.583333
0.222631	5966	REL	REL proto-oncogene, NF-kB subunit	75	0.202055
0.320396	5970	RELA	RELA proto-oncogene, NF-kB subunit	129	0.183102
0.265579	5971	RELB	RELB proto-oncogene, NF-kB subunit	40	0.327169
0.317168	5973	RENBP	renin binding protein	4	0.333333
0.37334	5976	UPF1	UPF1, RNA helicase and ATPase	128	0.69854
0.279839	5978	REST	RE1 silencing transcription factor	2	0
0.414356	5987	TRIM27	tripartite motif containing 27	63	0.0486339
0.34447	6018	RLF	rearranged L-myc fusion	4	0
0.338155	6117	RPA1	replication protein A1	31	0.182266
0.347717	6120	RPE	ribulose-5-phosphate-3-epimerase	9	0.47619
0.337479	6121	RPE65	RPE65, retinoid isomerohydrolase	1	0
0.331834	6122	RPL3	ribosomal protein L3	164	0.635119
0.406159	6124	RPL4	ribosomal protein L4	211	0.577657
0.372809	6125	RPL5	ribosomal protein L5	146	0.662296
0.393894	6128	RPL6	ribosomal protein L6	230	0.516613
0.356862	6129	RPL7	ribosomal protein L7	252	0.476916
0.304684	6130	RPL7A	ribosomal protein L7a	230	0.507272
0.350193	6132	RPL8	ribosomal protein L8	209	0.563167
0.285593	6133	RPL9	ribosomal protein L9	136	0.710893
0.362952	6134	RPL10	ribosomal protein L10	199	0.616285
0.244689	6135	RPL11	ribosomal protein L11	270	0.435854
0.366047	6136	RPL12	ribosomal protein L12	187	0.641136
0.254035	6137	RPL13	ribosomal protein L13	215	0.548837
0.327826	6138	RPL15	ribosomal protein L15	170	0.724956
0.333852	6139	RPL17	ribosomal protein L17	146	0.765234
0.325341	6141	RPL18	ribosomal protein L18	230	0.509702
0.317211	6142	RPL18A	ribosomal protein L18a	199	0.607888
0.372691	6143	RPL19	ribosomal protein L19	189	0.666104
0.3907	6144	RPL21	ribosomal protein L21	207	0.590732
0.360954	6146	RPL22	ribosomal protein L22	167	0.591876
0.404766	6147	RPL23A	ribosomal protein L23a	210	0.57398
0.401121	6150	MRPL23	mitochondrial ribosomal protein L23	78	0.974692
0.400645	6152	RPL24	ribosomal protein L24	223	0.540258
0.43706	6154	RPL26	ribosomal protein L26	221	0.545002
0.334751	6155	RPL27	ribosomal protein L27	141	0.745694
0.369368	6156	RPL30	ribosomal protein L30	146	0.669154
0.355251	6157	RPL27A	ribosomal protein L27a	204	0.617556
0.324224	6158	RPL28	ribosomal protein L28	193	0.640976
0.385281	6159	RPL29	ribosomal protein L29	216	0.562575
0.349674	6160	RPL31	ribosomal protein L31	185	0.595476
0.383528	6161	RPL32	ribosomal protein L32	117	0.862216
0.303509	6165	RPL35A	ribosomal protein L35a	176	0.624351
0.229692	6168	RPL37A	ribosomal protein L37a	176	0.678571
0.299543	6169	RPL38	ribosomal protein L38	167	0.49614
0.262859	6170	RPL39	ribosomal protein L39	110	0.951793
0.349105	6173	RPL36A	ribosomal protein L36a	111	0.937101
0.242427	6175	RPLP0	ribosomal protein lateral stalk subunit P0	217	0.542584
0.329979	6176	RPLP1	ribosomal protein lateral stalk subunit P1	184	0.546293
0.32057	6181	RPLP2	ribosomal protein lateral stalk subunit P2	123	0.829614
0.340496	6182	MRPL12	mitochondrial ribosomal protein L12	82	0.927215
0.385092	6183	MRPS12	mitochondrial ribosomal protein S12	81	0.903704
0.331927	6184	RPN1	ribophorin I	122	0.745156
0.262713	6185	RPN2	ribophorin II	20	0.136842
0.317552	6187	RPS2	ribosomal protein S2	224	0.535771
0.323735	6188	RPS3	ribosomal protein S3	217	0.492618
0.346849	6189	RPS3A	ribosomal protein S3A	264	0.435678
0.343368	6191	RPS4X	ribosomal protein S4, X-linked	221	0.50597
0.307983	6193	RPS5	ribosomal protein S5	177	0.652799
0.307983	6194	RPS6	ribosomal protein S6	219	0.553056
0.346696	6197	RPS6KA3	ribosomal protein S6 kinase A3	27	0.133903
0.285593	6201	RPS7	ribosomal protein S7	248	0.47868
0.326872	6202	RPS8	ribosomal protein S8	246	0.481102
0.32105	6203	RPS9	ribosomal protein S9	262	0.441286
0.262713	6204	RPS10	ribosomal protein S10	129	0.610223
0.29631	6205	RPS11	ribosomal protein S11	148	0.643776
0.259707	6206	RPS12	ribosomal protein S12	159	0.640873
0.341432	6207	RPS13	ribosomal protein S13	239	0.479343
0.285593	6208	RPS14	ribosomal protein S14	146	0.641852
0.291122	6209	RPS15	ribosomal protein S15	111	0.934808
0.355091	6210	RPS15A	ribosomal protein S15a	218	0.570155
0.361064	6217	RPS16	ribosomal protein S16	146	0.645536
0.255492	6218	RPS17	ribosomal protein S17	115	0.889855
0.307983	6222	RPS18	ribosomal protein S18	211	0.527601
0.316828	6223	RPS19	ribosomal protein S19	130	0.607776
0.40728	6224	RPS20	ribosomal protein S20	143	0.56407
0.315052	6228	RPS23	ribosomal protein S23	166	0.664914
0.38877	6229	RPS24	ribosomal protein S24	160	0.632469
0.377337	6232	RPS27	ribosomal protein S27	121	0.526706
0.369368	6235	RPS29	ribosomal protein S29	118	0.840649
0.324135	6240	RRM1	ribonucleotide reductase catalytic subunit M1	15	0.0641026
0.369947	6241	RRM2	ribonucleotide reductase regulatory subunit M2	8	0.214286
0.341679	6256	RXRA	retinoid X receptor alpha	61	0.131502
0.277994	6262	RYR2	ryanodine receptor 2	14	0.227273
0.362061	6271	S100A1	S100 calcium binding protein A1	12	0.177778
0.319399	6277	S100A6	S100 calcium binding protein A6	12	0.244444
0.305473	6285	S100B	S100 calcium binding protein B	12	0.2
0.368503	6289	SAA2	serum amyloid A2	3	0
0.300573	6309	SC5D	sterol-C5-desaturase	2	0
0.366387	6310	ATXN1	ataxin 1	32	0.0436782
0.313629	6317	SERPINB3	serpin family B member 3	4	0
0.32175	6319	SCD	stearoyl-CoA desaturase	12	0.606061
0.39714	6331	SCN5A	sodium voltage-gated channel alpha subunit 5	10	0.0714286
0.364633	6342	SCP2	sterol carrier protein 2	5	0.1
0.38877	6366	CCL21	C-C motif chemokine ligand 21	3	0
0.369599	6386	SDCBP	syndecan binding protein	49	0.026827
0.311971	6390	SDHB	succinate dehydrogenase complex iron sulfur subunit B	13	0.397436
0.285593	6391	SDHC	succinate dehydrogenase complex subunit C	11	0.654545
0.349881	6392	SDHD	succinate dehydrogenase complex subunit D	8	0.75
0.265549	6421	SFPQ	splicing factor proline and glutamine rich	41	0.261808
0.332488	6446	SGK1	serum/glucocorticoid regulated kinase 1	43	0.0908084
0.374287	6449	SGTA	small glutamine rich tetratricopeptide repeat containing alpha	21	0.0467836
0.371168	6453	ITSN1	intersectin 1	21	0.0526316
0.308426	6455	SH3GL1	SH3 domain containing GRB2 like 1, endophilin A2	13	0.127273
0.361285	6456	SH3GL2	SH3 domain containing GRB2 like 2, endophilin A1	12	0.111111
0.33864	6457	SH3GL3	SH3 domain containing GRB2 like 3, endophilin A3	13	0.0909091
0.360403	6462	SHBG	sex hormone binding globulin	18	0.075
0.323735	6464	SHC1	SHC adaptor protein 1	58	0.180883
0.360018	6470	SHMT1	serine hydroxymethyltransferase 1	19	0.404412
0.345276	6472	SHMT2	serine hydroxymethyltransferase 2	35	0.132576
0.382039	6477	SIAH1	siah E3 ubiquitin protein ligase 1	30	0.0449735
0.377458	6480	ST6GAL1	ST6 beta-galactoside alpha-2,6-sialyltransferase 1	5	0.333333
0.39508	6482	ST3GAL1	ST3 beta-galactoside alpha-2,3-sialyltransferase 1	9	0.222222
0.245579	6483	ST3GAL2	ST3 beta-galactoside alpha-2,3-sialyltransferase 2	10	0.177778
0.332582	6484	ST3GAL4	ST3 beta-galactoside alpha-2,3-sialyltransferase 4	9	0.222222
0.380254	6487	ST3GAL3	ST3 beta-galactoside alpha-2,3-sialyltransferase 3	11	0.145455
0.338155	6498	SKIL	SKI like proto-oncogene	27	0.08
0.221649	6500	SKP1	S-phase kinase associated protein 1	39	0.525526
0.390506	6510	SLC1A5	solute carrier family 1 member 5	9	0
0.29242	6517	SLC2A4	solute carrier family 2 member 4	12	0.030303
0.385784	6519	SLC3A1	solute carrier family 3 member 1	1	0
0.379155	6520	SLC3A2	solute carrier family 3 member 2	13	0.0384615
0.341728	6569	SLC34A1	solute carrier family 34 member 1	6	0.0666667
0.340153	6601	SMARCC2	SWI/SNF related, matrix associated, actin dependent regulator of chromatin subfamily c member 2	31	0.152688
0.301225	6606	SMN1	survival of motor neuron 1, telomeric	68	0.0909091
0.369079	6612	SUMO3	small ubiquitin-like modifier 3	73	0.523944
0.31522	6613	SUMO2	small ubiquitin-like modifier 2	57	0.114478
0.310127	6622	SNCA	synuclein alpha	31	0.137931
0.370237	6623	SNCG	synuclein gamma	9	0.0833333
0.385469	6626	SNRPA	small nuclear ribonucleoprotein polypeptide A	43	0.47561
0.352968	6628	SNRPB	small nuclear ribonucleoprotein polypeptides B and B1	63	0.350273
0.313379	6629	SNRPB2	small nuclear ribonucleoprotein polypeptide B2	49	0.457483
0.36112	6638	SNRPN	small nuclear ribonucleoprotein polypeptide N	25	0.316206
0.337913	6640	SNTA1	syntrophin alpha 1	18	0.143791
0.406929	6641	SNTB1	syntrophin beta 1	4	0.333333
0.335655	6645	SNTB2	syntrophin beta 2	8	0.2
0.309518	6647	SOD1	superoxide dismutase 1	49	0.161887
0.307983	6648	SOD2	superoxide dismutase 2	61	0.106955
0.307983	6649	SOD3	superoxide dismutase 3	41	0.209756
0.369599	6652	SORD	sorbitol dehydrogenase	11	0.138889
0.369426	6667	SP1	Sp1 transcription factor	108	0.0934412
0.396873	6670	SP3	Sp3 transcription factor	27	0.122507
0.375836	6678	SPARC	secreted protein acidic and cysteine rich	8	0.266667
0.267142	6683	SPAST	spastin	1	0
0.368216	6714	SRC	SRC proto-oncogene, non-receptor tyrosine kinase	136	0.0882056
0.300229	6717	SRI	sorcin	11	0.0555556
0.262713	6721	SREBF2	sterol regulatory element binding transcription factor 2	41	0.0944669
0.417507	6722	SRF	serum response factor	29	0.168091
0.301571	6727	SRP14	signal recognition particle 14	110	0.864887
0.315557	6732	SRPK1	SRSF protein kinase 1	121	0.775815
0.433132	6737	TRIM21	tripartite motif containing 21	22	0.136842
0.392388	6742	SSBP1	single stranded DNA binding protein 1	6	0.166667
0.298294	6745	SSR1	signal sequence receptor subunit 1	38	0.57468
0.402078	6748	SSR4	signal sequence receptor subunit 4	57	0.517544
0.353655	6749	SSRP1	structure specific recognition protein 1	134	0.504657
0.383279	6755	SSTR5	somatostatin receptor 5	5	0.333333
0.424411	6767	ST13	ST13, Hsp70 interacting protein	23	0.0671937
0.387176	6774	STAT3	signal transducer and activator of transcription 3	59	0.174185
0.255023	6776	STAT5A	signal transducer and activator of transcription 5A	29	0.339031
0.34153	6777	STAT5B	signal transducer and activator of transcription 5B	24	0.398268
0.341284	6783	SULT1E1	sulfotransferase family 1E member 1	18	0.124183
0.290014	6785	ELOVL4	ELOVL fatty acid elongase 4	12	0.621212
0.339614	6799	SULT1A2	sulfotransferase family 1A member 2	7	0.714286
0.398212	6817	SULT1A1	sulfotransferase family 1A member 1	13	0.397436
0.41363	6818	SULT1A3	sulfotransferase family 1A member 3	10	0.333333
0.400577	6820	SULT2B1	sulfotransferase family 2B member 1	7	0.2
0.375656	6822	SULT2A1	sulfotransferase family 2A member 1	3	0
0.335322	6845	VAMP7	vesicle associated membrane protein 7	2	0
0.328236	6885	MAP3K7	mitogen-activated protein kinase kinase kinase 7	44	0.267131
0.326421	6895	TARBP2	TARBP2, RISC loading complex RNA binding subunit	57	0.713805
0.285593	6897	TARS	threonyl-tRNA synthetase	67	0.574401
0.285593	6921	ELOC	elongin C	16	0.0416667
0.243905	6925	TCF4	transcription factor 4	40	0.0924609
0.295199	6927	HNF1A	HNF1 homeobox A	29	0.0968661
0.358542	6928	HNF1B	HNF1 homeobox B	5	0.4
0.420182	6929	TCF3	transcription factor 3	26	0.152174
0.404212	6949	TCOF1	treacle ribosome biogenesis factor 1	107	0.911127
0.38877	6950	TCP1	t-complex 1	118	0.801391
0.329749	6996	TDG	thymine DNA glycosylase	19	0.316176
0.288314	6999	TDO2	tryptophan 2,3-dioxygenase	9	0.142857
0.279739	7001	PRDX2	peroxiredoxin 2	26	0.40942
0.319097	7018	TF	transferrin	28	0.12
0.351968	7019	TFAM	transcription factor A, mitochondrial	8	0.107143
0.271286	7020	TFAP2A	transcription factor AP-2 alpha	24	0.0978261
0.382039	7024	TFCP2	transcription factor CP2	25	0.0316205
0.271754	7025	NR2F1	nuclear receptor subfamily 2 group F member 1	13	0.269231
0.411324	7026	NR2F2	nuclear receptor subfamily 2 group F member 2	14	0.106061
0.365141	7030	TFE3	transcription factor binding to IGHM enhancer 3	17	0.0952381
0.322365	7036	TFR2	transferrin receptor 2	2	1
0.325565	7037	TFRC	transferrin receptor	16	0.0769231
0.364127	7038	TG	thyroglobulin	10	0.214286
0.288913	7040	TGFB1	transforming growth factor beta 1	18	0.116667
0.387685	7042	TGFB2	transforming growth factor beta 2	9	0.333333
0.397207	7052	TGM2	transglutaminase 2	21	0.187135
0.264953	7068	THRB	thyroid hormone receptor beta	25	0.197628
0.340594	7074	TIAM1	T-cell lymphoma invasion and metastasis 1	16	0.0989011
0.260999	7077	TIMP2	TIMP metallopeptidase inhibitor 2	10	0
0.237716	7083	TK1	thymidine kinase 1	67	0.0520127
0.257836	7086	TKT	transketolase	28	0.190769
0.321531	7088	TLE1	transducin like enhancer of split 1	31	0.125616
0.27213	7112	TMPO	thymopoietin	21	0.0761905
0.372456	7128	TNFAIP3	TNF alpha induced protein 3	19	0.139706
0.313047	7132	TNFRSF1A	TNF receptor superfamily member 1A	65	0.136201
0.403866	7133	TNFRSF1B	TNF receptor superfamily member 1B	58	0.138312
0.300038	7150	TOP1	topoisomerase (DNA) I	137	0.641791
0.313629	7157	TP53	tumor protein p53	153	0.0900662
0.365028	7159	TP53BP2	tumor protein p53 binding protein 2	24	0.0942029
0.313047	7161	TP73	tumor protein p73	32	0.151724
0.358488	7166	TPH1	tryptophan hydroxylase 1	11	0.418182
0.278716	7181	NR2C1	nuclear receptor subfamily 2 group C member 1	6	0.2
0.377398	7182	NR2C2	nuclear receptor subfamily 2 group C member 2	11	0.454545
0.330487	7184	HSP90B1	heat shock protein 90 beta family member 1	26	0.112319
0.30437	7189	TRAF6	TNF receptor associated factor 6	146	0.0642968
0.263123	7205	TRIP6	thyroid hormone receptor interactor 6	32	0.0321839
0.37782	7251	TSG101	tumor susceptibility 101	31	0.0640394
0.3039	7265	TTC1	tetratricopeptide repeat domain 1	6	0.0666667
0.367642	7273	TTN	titin	16	0.0659341
0.218147	7276	TTR	transthyretin	35	0.0587121
0.285905	7277	TUBA4A	tubulin alpha 4a	45	0.138384
0.357836	7297	TYK2	tyrosine kinase 2	19	0.294118
0.343368	7298	TYMS	thymidylate synthetase	27	0.276667
0.347053	7299	TYR	tyrosinase	2	1
0.318452	7307	U2AF1	U2 small nuclear RNA auxiliary factor 1	133	0.714855
0.245579	7316	UBC	ubiquitin C	121	0.0703857
0.307983	7319	UBE2A	ubiquitin conjugating enzyme E2 A	14	0.241758
0.35392	7320	UBE2B	ubiquitin conjugating enzyme E2 B	7	0.666667
0.349105	7321	UBE2D1	ubiquitin conjugating enzyme E2 D1	31	0.0408602
0.350193	7324	UBE2E1	ubiquitin conjugating enzyme E2 E1	9	0.0555556
0.349312	7325	UBE2E2	ubiquitin conjugating enzyme E2 E2	6	0
0.280737	7329	UBE2I	ubiquitin conjugating enzyme E2 I	85	0.066412
0.268662	7337	UBE3A	ubiquitin protein ligase E3A	23	0.0857143
0.385029	7341	SUMO1	small ubiquitin-like modifier 1	45	0.120709
0.335322	7353	UFD1	ubiquitin recognition factor in ER associated degradation 1	7	0.0476191
0.32819	7356	SCGB1A1	secretoglobin family 1A member 1	3	0.333333
0.294867	7359			1	0
0.344923	7363	UGT2B4	UDP glucuronosyltransferase family 2 member B4	19	1
0.368676	7364	UGT2B7	UDP glucuronosyltransferase family 2 member B7	21	0.838095
0.338446	7367	UGT2B17	UDP glucuronosyltransferase family 2 member B17	20	0.915789
0.307983	7375	USP4	ubiquitin specific peptidase 4	15	0.0380952
0.260999	7376	NR1H2	nuclear receptor subfamily 1 group H member 2	20	0.111111
0.3469	7378	UPP1	uridine phosphorylase 1	2	0
0.349105	7381	UQCRB	ubiquinol-cytochrome c reductase binding protein	70	0.413665
0.377096	7384	UQCRC1	ubiquinol-cytochrome c reductase core protein I	76	0.425263
0.376976	7385	UQCRC2	ubiquinol-cytochrome c reductase core protein II	77	0.414559
0.404974	7386	UQCRFS1	ubiquinol-cytochrome c reductase, Rieske iron-sulfur polypeptide 1	70	0.414079
0.315726	7388	UQCRH	ubiquinol-cytochrome c reductase hinge protein	73	0.460046
0.245707	7392	USF2	upstream transcription factor 2, c-fos interacting	20	0.0522876
0.294573	7402	UTRN	utrophin	17	0.133333
0.359909	7415	VCP	valosin containing protein	46	0.0940803
0.432655	7416	VDAC1	voltage dependent anion channel 1	98	0.529825
0.328418	7417	VDAC2	voltage dependent anion channel 2	71	0.923944
0.332723	7419	VDAC3	voltage dependent anion channel 3	74	0.85672
0.321706	7421	VDR	vitamin D receptor	42	0.185897
0.39508	7428	VHL	von Hippel-Lindau tumor suppressor	72	0.079421
0.405113	7431	VIM	vimentin	151	0.259931
0.289516	7436	VLDLR	very low density lipoprotein receptor	7	0
0.408902	7508	XPC	XPC complex subunit, DNA damage recognition and repair factor	8	0.2
0.27054	7514	XPO1	exportin 1	30	0.174603
0.273771	7520	XRCC5	X-ray repair cross complementing 5	27	0.17
0.35202	7529	YWHAB	tyrosine 3-monooxygenase/tryptophan 5-monooxygenase activation protein beta	55	0.177794
0.331182	7531	YWHAE	tyrosine 3-monooxygenase/tryptophan 5-monooxygenase activation protein epsilon	49	0.119048
0.285593	7532	YWHAG	tyrosine 3-monooxygenase/tryptophan 5-monooxygenase activation protein gamma	144	0.234642
0.377518	7534	YWHAZ	tyrosine 3-monooxygenase/tryptophan 5-monooxygenase activation protein zeta	178	0.0942857
0.332114	7541	ZBTB14	zinc finger and BTB domain containing 14	13	0.025641
0.278946	7545	ZIC1	Zic family member 1	1	0
0.329887	7546	ZIC2	Zic family member 2	3	0
0.237716	7629	ZNF76	zinc finger protein 76	4	0
0.32175	7681	MKRN3	makorin ring finger protein 3	12	0.0222222
0.357565	7702	ZNF143	zinc finger protein 143	3	0
0.395014	7704	ZBTB16	zinc finger and BTB domain containing 16	41	0.0863698
0.385595	7707	ZNF148	zinc finger protein 148	8	0.107143
0.402901	7775	ZNF232	zinc finger protein 232	2	0
0.288067	7804	LRP8	LDL receptor related protein 8	8	0
0.355519	7818	DAP3	death associated protein 3	88	0.804925
0.339224	7846	TUBA1A	tubulin alpha 1a	194	0.435554
0.414866	7923	HSD17B8	hydroxysteroid 17-beta dehydrogenase 8	23	0.766798
0.254802	7965	AIMP2	aminoacyl tRNA synthetase complex interacting multifunctional protein 2	21	0.0994152
0.400577	8027	STAM	signal transducing adaptor molecule	8	0.0714286
0.359197	8050	PDHX	pyruvate dehydrogenase complex component X	17	0.367647
0.279839	8079	MLF2	myeloid leukemia factor 2	6	0.0666667
0.311848	8161	COIL	coilin	25	0.083004
0.396207	8202	NCOA3	nuclear receptor coactivator 3	37	0.265546
0.400713	8241	RBM10	RNA binding motif protein 10	102	0.606096
0.333333	8277	TKTL1	transketolase like 1	13	0.641026
0.351915	8309	ACOX2	acyl-CoA oxidase 2	12	0.848485
0.364859	8318	CDC45	cell division cycle 45	6	0.0666667
0.221649	8342	HIST1H2BM	histone cluster 1 H2B family member m	105	0.941758
0.394289	8344	HIST1H2BE	histone cluster 1 H2B family member e	83	0.701734
0.370411	8398	PLA2G6	phospholipase A2 group VI	1	0
0.382596	8399	PLA2G10	phospholipase A2 group X	1	0
0.334704	8402	SLC25A11	solute carrier family 25 member 11	8	0
0.34282	8405	SPOP	speckle type BTB/POZ protein	7	0.0476191
0.249551	8409	UXT	ubiquitously expressed prefoldin like chaperone	17	0.0571429
0.29788	8412	BCAR3	breast cancer anti-estrogen resistance 3	17	0.0588235
0.319659	8434	RECK	reversion inducing cysteine rich protein with kazal motifs	6	0
0.317509	8454	CUL1	cullin 1	95	0.419355
0.400577	8470	SORBS2	sorbin and SH3 domain containing 2	17	0.209524
0.348693	8487	GEMIN2	gem nuclear organelle associated protein 2	122	0.803081
0.397743	8498	RANBP3	RAN binding protein 3	9	0.138889
0.357402	8502	PKP4	plakophilin 4	11	0.109091
0.353284	8513	LIPF	lipase F, gastric type	9	0.638889
0.33058	8517	IKBKG	inhibitor of nuclear factor kappa B kinase subunit gamma	139	0.167883
0.420556	8518	ELP1	elongator complex protein 1	16	0.131868
0.308225	8526	DGKE	diacylglycerol kinase epsilon	6	0.133333
0.360844	8528	DDO	D-aspartate oxidase	1	0
0.348539	8530	CST7	cystatin F	3	0.333333
0.386352	8533	COPS3	COP9 signalosome subunit 3	12	0.151515
0.372045	8542	APOL1	apolipoprotein L1	2	1
0.285593	8550	MAPKAPK5	mitogen-activated protein kinase-activated protein kinase 5	13	0.346154
0.389411	8554	PIAS1	protein inhibitor of activated STAT 1	79	0.475735
0.365028	8560	DEGS1	delta 4-desaturase, sphingolipid 1	7	0
0.452126	8562	DENR	density regulated re-initiation and release factor	7	0.714286
0.222484	8564	KMO	kynurenine 3-monooxygenase	4	0.833333
0.306265	8566	PDXK	pyridoxal kinase	5	0
0.362784	8572	PDLIM4	PDZ and LIM domain 4	3	0
0.317381	8576	STK16	serine/threonine kinase 16	31	0.115764
0.367414	8601	RGS20	regulator of G protein signaling 20	14	0.0769231
0.39654	8607	RUVBL1	RuvB like AAA ATPase 1	78	0.317349
0.273043	8614	STC2	stanniocalcin 2	4	0.333333
0.234785	8639	AOC3	amine oxidase, copper containing 3	32	0.502016
0.333333	8651	SOCS1	suppressor of cytokine signaling 1	18	0.358333
0.287226	8655	DYNLL1	dynein light chain LC8-type 1	43	0.0768293
0.383653	8661	EIF3A	eukaryotic translation initiation factor 3 subunit A	31	0.146237
0.329013	8662	EIF3B	eukaryotic translation initiation factor 3 subunit B	77	0.804853
0.303548	8663	EIF3C	eukaryotic translation initiation factor 3 subunit C	81	0.718827
0.245171	8664	EIF3D	eukaryotic translation initiation factor 3 subunit D	82	0.725986
0.301533	8666	EIF3G	eukaryotic translation initiation factor 3 subunit G	22	0.215789
0.339224	8668	EIF3I	eukaryotic translation initiation factor 3 subunit I	91	0.600733
0.354505	8717	TRADD	TNFRSF1A associated via death domain	29	0.253561
0.378608	8764	TNFRSF14	TNF receptor superfamily member 14	33	0.0451613
0.386859	8767	RIPK2	receptor interacting serine/threonine kinase 2	29	0.19943
0.285593	8772	FADD	Fas associated via death domain	20	0.0849673
0.3148	8777	MPDZ	multiple PDZ domain crumbs cell polarity complex component	5	0
0.300305	8781	PSPHP1	phosphoserine phosphatase pseudogene 1	1	0
0.389926	8789	FBP2	fructose-bisphosphatase 2	15	0.371795
0.387367	8790	FPGT	fucose-1-phosphate guanylyltransferase	1	0
0.32719	8793	TNFRSF10D	TNF receptor superfamily member 10d	15	0.0512821
0.372868	8794	TNFRSF10C	TNF receptor superfamily member 10c	4	0.166667
0.320222	8800	PEX11A	peroxisomal biogenesis factor 11 alpha	1	0
0.268326	8801	SUCLG2	succinate-CoA ligase GDP-forming beta subunit	27	0.321937
0.407702	8815	BANF1	barrier to autointegration factor 1	20	0.0457516
0.388834	8818	DPM2	dolichyl-phosphate mannosyltransferase subunit 2, regulatory	6	1
0.360238	8825	LIN7A	lin-7 homolog A, crumbs cell polarity complex component	8	0.107143
0.381175	8833	GMPS	guanine monophosphate synthase	20	0.152632
0.389926	8835	SOCS2	suppressor of cytokine signaling 2	5	0.5
0.30437	8837	CFLAR	CASP8 and FADD like apoptosis regulator	23	0.128571
0.382658	8848	TSC22D1	TSC22 domain family member 1	59	0.0482456
0.286078	8850	KAT2B	lysine acetyltransferase 2B	25	0.22
0.37334	8854	ALDH1A2	aldehyde dehydrogenase 1 family member A2	37	0.153153
0.369773	8874	ARHGEF7	Rho guanine nucleotide exchange factor 7	12	0.378788
0.390119	8878	SQSTM1	sequestosome 1	34	0.116935
0.37076	8886	DDX18	DEAD-box helicase 18	106	0.96478
0.301533	8887	TAX1BP1	Tax1 binding protein 1	14	0.0909091
0.305789	8890	EIF2B4	eukaryotic translation initiation factor 2B subunit delta	30	0.997355
0.333145	8900	CCNA1	cyclin A1	26	0.134058
0.299429	8907	AP1M1	adaptor related protein complex 1 mu 1 subunit	16	0.025
0.273993	8908	GYG2	glycogenin 2	4	0.5
0.332208	8911	CACNA1I	calcium voltage-gated channel subunit alpha1 I	2	0
0.375417	8942	KYNU	kynureninase	5	0.6
0.254035	8971	H1FX	H1 histone family member X	104	0.957244
0.337913	8972	MGAM	maltase-glucoamylase	9	0.805556
0.365763	8975	USP13	ubiquitin specific peptidase 13 (isopeptidase T-3)	6	0.133333
0.40359	9001	HAP1	huntingtin associated protein 1	27	0.103333
0.327099	9020	MAP3K14	mitogen-activated protein kinase kinase kinase 14	98	0.461623
0.336325	9021	SOCS3	suppressor of cytokine signaling 3	17	0.257353
0.323248	9045	RPL14	ribosomal protein L14	206	0.596306
0.340398	9051	PSTPIP1	proline-serine-threonine phosphatase interacting protein 1	26	0.384615
0.254418	9063	PIAS2	protein inhibitor of activated STAT 2	72	0.530021
0.245579	9111	NMI	N-myc and STAT interactor	13	0.309091
0.391024	9128	PRPF4	pre-mRNA processing factor 4	30	0.627586
0.359744	9139	CBFA2T2	CBFA2/RUNX1 translocation partner 2	7	0
0.293183	9146	HGS	hepatocyte growth factor-regulated tyrosine kinase substrate	48	0.0585106
0.328236	9167	COX7A2L	cytochrome c oxidase subunit 7A2 like	17	0.264706
0.392519	9179	AP4M1	adaptor related protein complex 4 mu 1 subunit	2	0
0.342224	9188	DDX21	DExD-box helicase 21	119	0.774818
0.294609	9189	ZBED1	zinc finger BED-type containing 1	12	0.0666667
0.377277	9191	DEDD	death effector domain containing	12	0.0888889
0.338155	9209	LRRFIP2	LRR binding FLII interacting protein 2	3	0
0.338689	9221	NOLC1	nucleolar and coiled-body phosphoprotein 1	116	0.791154
0.346645	9231	DLG5	discs large MAGUK scaffold protein 5	5	0
0.405531	9241	NOG	noggin	4	1
0.296794	9245	GCNT3	glucosaminyl (N-acetyl) transferase 3, mucin type	4	0.5
0.370469	9252	RPS6KA5	ribosomal protein S6 kinase A5	23	0.295238
0.311067	9261	MAPKAPK2	mitogen-activated protein kinase-activated protein kinase 2	27	0.25
0.332161	9266	CYTH2	cytohesin 2	13	0.141026
0.253435	9282	MED14	mediator complex subunit 14	30	0.406897
0.422135	9319	TRIP13	thyroid hormone receptor interactor 13	28	0.0153846
0.344722	9329	GTF3C4	general transcription factor IIIC subunit 4	106	0.975022
0.307262	9349	RPL23	ribosomal protein L23	253	0.448127
0.366444	9351	SLC9A3R2	SLC9A3 regulator 2	13	0.0769231
0.319962	9368	SLC9A3R1	SLC9A3 regulator 1	14	0.0757576
0.386416	9377	COX5A	cytochrome c oxidase subunit 5A	25	0.356667
0.39902	9388	LIPG	lipase G, endothelial type	8	0.75
0.346798	9391	CIAO1	cytosolic iron-sulfur assembly component 1	14	0.0769231
0.33981	9400	RECQL5	RecQ like helicase 5	10	0.0444444
0.260999	9402	GRAP2	GRB2-related adaptor protein 2	10	0.0888889
0.340939	9415	FADS2	fatty acid desaturase 2	11	0.727273
0.359525	9439	MED23	mediator complex subunit 23	22	0.65368
0.337045	9440	MED17	mediator complex subunit 17	24	0.608696
0.297505	9441	MED26	mediator complex subunit 26	27	0.446667
0.357944	9443	MED7	mediator complex subunit 7	23	0.600791
0.381422	9459	ARHGEF6	Rac/Cdc42 guanine nucleotide exchange factor 6	11	0.290909
0.385155	9462	RASAL2	RAS protein activator like 2	26	0.855385
0.352335	9467	SH3BP5	SH3 domain binding protein 5	5	0
0.350765	9474	ATG5	autophagy related 5	31	0.0615764
0.32606	9491	PSMF1	proteasome inhibitor subunit 1	8	0.107143
0.359361	9493	KIF23	kinesin family member 23	17	0.345588
0.279144	9500	MAGED1	MAGE family member D1	24	0.04329
0.318065	9513	FXR2	FMR1 autosomal homolog 2	136	0.60588
0.398952	9514	GAL3ST1	galactose-3-O-sulfotransferase 1	1	0
0.239477	9520	NPEPPS	aminopeptidase puromycin sensitive	12	0.0757576
0.313088	9533	POLR1C	RNA polymerase I subunit C	122	0.736215
0.373222	9551	ATP5J2	ATP synthase, H+ transporting, mitochondrial Fo complex subunit F2	15	0.0666667
0.376675	9553	MRPL33	mitochondrial ribosomal protein L33	77	1
0.39278	9577	BABAM2	BRISC and BRCA1 A complex member 2	11	0.272727
0.371635	9583	ENTPD4	ectonucleoside triphosphate diphosphohydrolase 4	11	0.618182
0.390765	9601	PDIA4	protein disulfide isomerase family A member 4	14	0.230769
0.289019	9615	GDA	guanine deaminase	3	0.333333
0.374227	9619	ABCG1	ATP binding cassette subfamily G member 1	3	0
0.419286	9620	CELSR1	cadherin EGF LAG seven-pass G-type receptor 1	1	0
0.411109	9627	SNCAIP	synuclein alpha interacting protein	4	0
0.401941	9632	SEC24C	SEC24 homolog C, COPII coat complex component	1	0
0.315853	9635	CLCA2	chloride channel accessory 2	1	0
0.332816	9638	FEZ1	fasciculation and elongation protein zeta 1	14	0.166667
0.307983	9641	IKBKE	inhibitor of nuclear factor kappa B kinase subunit epsilon	141	0.0936294
0.309965	9646	CTR9	CTR9 homolog, Paf1/RNA polymerase II complex component	12	0.287879
0.385406	9667	SAFB2	scaffold attachment factor B2	15	0.102564
0.357727	9670	IPO13	importin 13	9	0.0277778
0.324313	9688	NUP93	nucleoporin 93	26	0.12
0.262888	9692	KIAA0391	KIAA0391	2	1
0.270912	9699	RIMS2	regulating synaptic membrane exocytosis 2	6	0.133333
0.310658	9733	SART3	squamous cell carcinoma antigen recognized by T-cells 3	163	0.616072
0.32044	9775	EIF4A3	eukaryotic translation initiation factor 4A3	162	0.626026
0.239501	9778	KIAA0232	KIAA0232	4	0.666667
0.24777	9782	MATR3	matrin 3	131	0.744792
0.272099	9784	SNX17	sorting nexin 17	14	0.296703
0.321399	9794	MAML1	mastermind like transcriptional coactivator 1	11	0.472222
0.24479	9796	PHYHIP	phytanoyl-CoA 2-hydroxylase interacting protein	15	0.0641026
0.357998	9801	MRPL19	mitochondrial ribosomal protein L19	79	0.95099
0.310372	9804	TOMM20	translocase of outer mitochondrial membrane 20	11	0.109091
0.298634	9814	SFI1	SFI1 centrin binding protein	16	0.494505
0.329059	9826	ARHGEF11	Rho guanine nucleotide exchange factor 11	14	0.378788
0.326737	9862	MED24	mediator complex subunit 24	25	0.583333
0.345833	9869	SETDB1	SET domain bifurcated 1	31	0.107527
0.286217	9871	SEC24D	SEC24 homolog D, COPII coat complex component	2	0
0.29758	9894	TELO2	telomere maintenance 2	12	0.121212
0.29195	9929	JOSD1	Josephin domain containing 1	11	0.236364
0.342273	9942	XYLB	xylulokinase	5	0.6
0.405879	9950	GOLGA5	golgin A5	4	1
0.324046	9958	USP15	ubiquitin specific peptidase 15	15	0.0380952
0.347359	9960	USP3	ubiquitin specific peptidase 3	9	0.444444
0.25563	9967	THRAP3	thyroid hormone receptor associated protein 3	22	0.277056
0.283331	9968	MED12	mediator complex subunit 12	24	0.658009
0.369947	9969	MED13	mediator complex subunit 13	20	0.794737
0.343019	9971	NR1H4	nuclear receptor subfamily 1 group H member 4	10	0.244444
0.348487	9987	HNRNPDL	heterogeneous nuclear ribonucleoprotein D like	15	0.561905
0.319011	9994	CASP8AP2	caspase 8 associated protein 2	7	0.2
0.276723	10001	MED6	mediator complex subunit 6	22	0.666667
0.289551	10005	ACOT8	acyl-CoA thioesterase 8	3	0
0.279839	10013	HDAC6	histone deacetylase 6	13	0.192308
0.315895	10040	TOM1L1	target of myb1 like 1 membrane trafficking protein	12	0.136364
0.349209	10048	RANBP9	RAN binding protein 9	33	0.0967742
0.311149	10053	AP1M2	adaptor related protein complex 1 mu 2 subunit	6	0.133333
0.285939	10056	FARSB	phenylalanyl-tRNA synthetase beta subunit	71	0.917505
0.31653	10060	ABCC9	ATP binding cassette subfamily C member 9	2	1
0.293986	10073	SNUPN	snurportin 1	10	0.155556
0.292565	10094	ARPC3	actin related protein 2/3 complex subunit 3	8	0.107143
0.298823	10097	ACTR2	ARP2 actin related protein 2 homolog	9	0.0277778
0.307702	10105	PPIF	peptidylprolyl isomerase F	7	0.0476191
0.305078	10114	HIPK3	homeodomain interacting protein kinase 3	17	0.154412
0.276011	10131	TRAP1	TNF receptor associated protein 1	18	0.398693
0.274886	10133	OPTN	optineurin	9	0.0476191
0.26371	10135	NAMPT	nicotinamide phosphoribosyltransferase	8	0
0.303939	10174	SORBS3	sorbin and SH3 domain containing 3	21	0.0701754
0.336469	10188	TNK2	tyrosine kinase non receptor 2	20	0.156863
0.262362	10201	NME6	NME/NM23 nucleoside diphosphate kinase 6	9	0.25
0.350505	10202	DHRS2	dehydrogenase/reductase 2	72	0.950725
0.343668	10208	USPL1	ubiquitin specific peptidase like 1	5	0
0.310454	10211	FLOT1	flotillin 1	11	0.0545455
0.262713	10213	PSMD14	proteasome 26S subunit, non-ATPase 14	16	0.408333
0.322365	10240	MRPS31	mitochondrial ribosomal protein S31	80	0.928165
1	10241	CALCOCO2	calcium binding and coiled-coil domain 2	23	0.0428571
0.273043	10253	SPRY2	sprouty RTK signaling antagonist 2	29	0.230769
0.314548	10254	STAM2	signal transducing adaptor molecule 2	10	0.177778
0.324715	10280	SIGMAR1	sigma non-opioid intracellular receptor 1	1	0
0.314548	10289	EIF1B	eukaryotic translation initiation factor 1B	66	0.144522
0.282958	10294	DNAJA2	DnaJ heat shock protein family (Hsp40) member A2	34	0.743316
0.297543	10295	BCKDK	branched chain ketoacid dehydrogenase kinase	2	0
0.364127	10320	IKZF1	IKAROS family zinc finger 1	18	0.1
0.265968	10331	B3GNT3	UDP-GlcNAc:betaGal beta-1,3-N-acetylglucosaminyltransferase 3	5	0.4
0.338349	10397	NDRG1	N-myc downstream regulated 1	50	0.197551
0.326015	10399	RACK1	receptor for activated C kinase 1	102	0.506061
0.301033	10401	PIAS3	protein inhibitor of activated STAT 3	19	0.298246
0.306146	10419	PRMT5	protein arginine methyltransferase 5	158	0.532175
0.285593	10421	CD2BP2	CD2 cytoplasmic tail binding protein 2	37	0.417417
0.280904	10436	EMG1	EMG1, N1-specific pseudouridine methyltransferase	51	0.960784
0.297468	10440	TIMM17A	translocase of inner mitochondrial membrane 17A	5	0.1
0.322806	10454	TAB1	TGF-beta activated kinase 1 (MAP3K7) binding protein 1	68	0.416783
0.362117	10456	HAX1	HCLS1 associated protein X-1	12	0.0757576
0.357402	10466	COG5	component of oligomeric golgi complex 5	9	0.611111
0.3257	10478	SLC25A17	solute carrier family 25 member 17	1	0
0.308144	10480	EIF3M	eukaryotic translation initiation factor 3 subunit M	79	0.765985
0.333569	10488	CREB3	cAMP responsive element binding protein 3	34	0.0141129
0.320788	10492	SYNCRIP	synaptotagmin binding cytoplasmic RNA interacting protein	151	0.694746
0.36548	10499	NCOA2	nuclear receptor coactivator 2	29	0.307692
0.287751	10513	APPBP2	amyloid beta precursor protein binding protein 2	16	0.021978
0.231994	10514	MYBBP1A	MYB binding protein 1a	173	0.682417
0.24479	10524	KAT5	lysine acetyltransferase 5	42	0.0987179
0.300496	10525	HYOU1	hypoxia up-regulated 1	12	0.166667
0.379338	10526	IPO8	importin 8	48	0.736702
0.345934	10533	ATG7	autophagy related 7	10	0.2
0.270292	10554	AGPAT1	1-acylglycerol-3-phosphate O-acyltransferase 1	2	0
0.349778	10555	AGPAT2	1-acylglycerol-3-phosphate O-acyltransferase 2	2	0
0.330117	10567	RABAC1	Rab acceptor 1	22	0.0736842
0.254035	10573	MRPL28	mitochondrial ribosomal protein L28	84	0.842226
0.300535	10588	MTHFS	methenyltetrahydrofolate synthetase	7	0.666667
0.294904	10594	PRPF8	pre-mRNA processing factor 8	41	0.621951
0.315052	10598	AHSA1	activator of HSP90 ATPase activity 1	12	0.0151515
0.34153	10600	USP16	ubiquitin specific peptidase 16	4	0
0.32418	10602	CDC42EP3	CDC42 effector protein 3	4	0
0.319745	10606	PAICS	phosphoribosylaminoimidazole carboxylase and phosphoribosylaminoimidazolesuccinocarboxamide synthase	25	0.027668
0.269952	10616	RBCK1	RANBP2-type and C3HC4-type zinc finger containing 1	6	0.333333
0.324269	10617	STAMBP	STAM binding protein	14	0.0659341
0.209383	10642	IGF2BP1	insulin like growth factor 2 mRNA binding protein 1	194	0.623898
0.28909	10643	IGF2BP3	insulin like growth factor 2 mRNA binding protein 3	120	0.832773
0.285593	10654	PMVK	phosphomevalonate kinase	6	0.266667
0.291194	10678	B3GNT2	UDP-GlcNAc:betaGal beta-1,3-N-acetylglucosaminyltransferase 2	5	0.4
0.307262	10755	GIPC1	GIPC PDZ domain containing family member 1	12	0.0222222
0.316191	10768	AHCYL1	adenosylhomocysteinase like 1	9	0.285714
0.334846	10772	SRSF10	serine and arginine rich splicing factor 10	82	0.90274
0.281507	10783	NEK6	NIMA related kinase 6	30	0.0390805
0.388259	10788	IQGAP2	IQ motif containing GTPase activating protein 2	32	0.668966
0.345226	10797	MTHFD2	methylenetetrahydrofolate dehydrogenase (NADP+ dependent) 2, methenyltetrahydrofolate cyclohydrolase	18	0.522876
0.335799	10808	HSPH1	heat shock protein family H (Hsp110) member 1	12	0.333333
0.280371	10849	CD3EAP	CD3e molecule associated protein	27	0.811966
0.294279	10856	RUVBL2	RuvB like AAA ATPase 2	148	0.365328
0.285593	10857	PGRMC1	progesterone receptor membrane component 1	16	0.025
0.333004	10868	USP20	ubiquitin specific peptidase 20	16	0.0166667
0.340153	10869	USP19	ubiquitin specific peptidase 19	18	0.0261438
0.330719	10884	MRPS30	mitochondrial ribosomal protein S30	77	1
0.373931	10891	PPARGC1A	PPARG coactivator 1 alpha	22	0.229437
0.379887	10921	RNPS1	RNA binding protein with serine rich domain 1	48	0.330674
0.32961	10924	SMPDL3A	sphingomyelin phosphodiesterase acid like 3A	2	0
0.275528	10935	PRDX3	peroxiredoxin 3	24	0.450216
0.222275	10939	AFG3L2	AFG3 like matrix AAA peptidase subunit 2	5	0
0.226692	10951	CBX1	chromobox 1	12	0.155556
0.285593	10952	SEC61B	Sec61 translocon beta subunit	6	0.2
0.367814	10969	EBNA1BP2	EBNA1 binding protein 2	164	0.745399
0.344923	10970	CKAP4	cytoskeleton associated protein 4	6	0
0.244689	10971	YWHAQ	tyrosine 3-monooxygenase/tryptophan 5-monooxygenase activation protein theta	46	0.102537
0.279872	10975	UQCR11	ubiquinol-cytochrome c reductase, complex III subunit XI	69	0.425831
0.285007	10980	COPS6	COP9 signalosome subunit 6	32	0.0758621
0.35113	10985	GCN1	GCN1, eIF2 alpha kinase activator homolog	116	0.393553
0.324715	10987	COPS5	COP9 signalosome subunit 5	38	0.180654
0.305354	10988	METAP2	methionyl aminopeptidase 2	10	0.377778
0.268326	10989	IMMT	inner membrane mitochondrial protein	163	0.574767
0.322321	10992	SF3B2	splicing factor 3b subunit 2	132	0.593454
0.271006	10993	SDS	serine dehydratase	7	0.333333
0.354771	10994	ILVBL	ilvB acetolactate synthase like	3	0.333333
0.386289	11001	SLC27A2	solute carrier family 27 member 2	12	0.30303
0.344219	11021	RAB35	RAB35, member RAS oncogene family	7	0.0952381
0.336517	11030	RBPMS	RNA binding protein with multiple splicing	24	0.0735931
0.254008	11035	RIPK3	receptor interacting serine/threonine kinase 3	37	0.226891
0.304292	11041	B4GAT1	beta-1,4-glucuronyltransferase 1	6	0.266667
0.301533	11043	MID2	midline 2	24	0.108225
0.339273	11047	ADRM1	adhesion regulating molecule 1	17	0.345588
0.306424	11061	CNMD	chondromodulin	2	0
0.357836	11100	HNRNPUL1	heterogeneous nuclear ribonucleoprotein U like 1	54	0.441176
0.23268	11103	KRR1	KRR1, small subunit processome component homolog	83	0.864825
0.342323	11112	HIBADH	3-hydroxyisobutyrate dehydrogenase	5	0.333333
0.333852	11124	FAF1	Fas associated factor 1	24	0.0649351
0.342472	11137	PWP1	PWP1 homolog, endonuclein	102	0.980392
0.277667	11140	CDC37	cell division cycle 37	57	0.144737
0.238968	11155	LDB3	LIM domain binding 3	1	0
0.332863	11156	PTP4A3	protein tyrosine phosphatase type IVA, member 3	33	0.0473118
0.330626	11161	ERG28	ergosterol biosynthesis 28 homolog	21	0.00952381
0.307983	11164	NUDT5	nudix hydrolase 5	24	0.181159
0.273739	11165	NUDT3	nudix hydrolase 3	13	0.0384615
0.374821	11218	DDX20	DEAD-box helicase 20	86	0.553488
0.35876	11222	MRPL3	mitochondrial ribosomal protein L3	77	1
0.308951	11224	RPL35	ribosomal protein L35	208	0.588489
0.24751	11227	GALNT5	polypeptide N-acetylgalactosaminyltransferase 5	1	0
0.269305	11244	ZHX1	zinc fingers and homeoboxes 1	24	0.168831
0.258853	11260	XPOT	exportin for tRNA	8	0.0714286
0.303276	11264	PXMP4	peroxisomal membrane protein 4	1	0
0.336853	11282	MGAT4B	mannosyl (alpha-1,3-)-glycoprotein beta-1,4-N-acetylglucosaminyltransferase, isozyme B	3	1
0.301725	11283	CYP4F8	cytochrome P450 family 4 subfamily F member 8	22	0.861472
0.304213	11284	PNKP	polynucleotide kinase 3'-phosphatase	11	0.0181818
0.245938	11320	MGAT4A	mannosyl (alpha-1,3-)-glycoprotein beta-1,4-N-acetylglucosaminyltransferase, isozyme A	3	1
0.328008	11331	PHB2	prohibitin 2	171	0.58913
0.285593	11335	CBX3	chromobox 3	20	0.235294
0.333098	11337	GABARAP	GABA type A receptor-associated protein	26	0.199275
0.297318	11338	U2AF2	U2 small nuclear RNA auxiliary factor 2	135	0.67131
0.359087	11343	MGLL	monoglyceride lipase	17	0.286765
0.355733	11345	GABARAPL2	GABA type A receptor associated protein like 2	41	0.0987805
0.394552	22796	COG2	component of oligomeric golgi complex 2	7	1
0.291266	22803	XRN2	5'-3' exoribonuclease 2	14	0.505495
0.231994	22806	IKZF3	IKAROS family zinc finger 3	28	0.0830769
0.333333	22861	NLRP1	NLR family pyrin domain containing 1	6	0.166667
0.327689	22895	RPH3A	rabphilin 3A	4	0.166667
0.252919	22907	DHX30	DExH-box helicase 30	158	0.687495
0.279739	22933	SIRT2	sirtuin 2	12	0.0888889
0.32728	22938	SNW1	SNW domain containing 1	53	0.337446
0.246143	22976	PAXIP1	PAX interacting protein 1	8	0.178571
0.332535	22978	NT5C2	5'-nucleotidase, cytosolic II	34	0.0725806
0.298634	22983	MAST1	microtubule associated serine/threonine kinase 1	19	0.192982
0.351026	23019	CNOT1	CCR4-NOT transcription complex subunit 1	5	0.2
0.379887	23020	SNRNP200	small nuclear ribonucleoprotein U5 subunit 200	142	0.647188
0.311848	23036	ZNF292	zinc finger protein 292	1	0
0.279739	23043	TNIK	TRAF2 and NCK interacting kinase	38	0.0227596
0.394948	23054	NCOA6	nuclear receptor coactivator 6	33	0.258065
0.340988	23064	SETX	senataxin	6	0.2
0.299467	23076	RRP1B	ribosomal RNA processing 1B	19	0.54386
0.32467	23097	CDK19	cyclin dependent kinase 19	17	0.772059
0.308991	23107	MRPS27	mitochondrial ribosomal protein S27	170	0.489802
0.36531	23168	RTF1	RTF1 homolog, Paf1/RNA polymerase II complex component	7	0.666667
0.318666	23181	DIP2A	disco interacting protein 2 homolog A	8	0.0714286
0.300688	23193	GANAB	glucosidase II alpha subunit	21	0.052381
0.302731	23204	ARL6IP1	ADP ribosylation factor like GTPase 6 interacting protein 1	24	0.0822511
0.303548	23229	ARHGEF9	Cdc42 guanine nucleotide exchange factor 9	2	0
0.29758	23236	PLCB1	phospholipase C beta 1	17	0.0808824
0.285593	23261	CAMTA1	calmodulin binding transcription activator 1	1	0
0.31704	23263	MCF2L	MCF.2 cell line derived transforming sequence like	109	0.912674
0.304449	23286	WWC1	WW and C2 domain containing 1	8	0.107143
0.289942	23291	FBXW11	F-box and WD repeat domain containing 11	32	0.694253
0.307382	23305	ACSL6	acyl-CoA synthetase long-chain family member 6	1	0
0.292022	23315	SLC9A8	solute carrier family 9 member A8	1	0
0.324046	23326	USP22	ubiquitin specific peptidase 22	5	0
0.309883	23345	SYNE1	spectrin repeat containing nuclear envelope protein 1	141	0.751538
0.328008	23360	FNBP4	formin binding protein 4	3	0
0.329335	23363	OBSL1	obscurin like 1	2	1
0.358542	23365	ARHGEF12	Rho guanine nucleotide exchange factor 12	4	0
0.314968	23380	SRGAP2	SLIT-ROBO Rho GTPase activating protein 2	4	0.333333
0.315557	23382	AHCYL2	adenosylhomocysteinase like 2	6	0.333333
0.295494	23392	KIAA0368	KIAA0368	6	0
0.239574	23396	PIP5K1C	phosphatidylinositol-4-phosphate 5-kinase type 1 gamma	8	0.0357143
0.290263	23404	EXOSC2	exosome component 2	11	0.818182
0.262713	23405	DICER1	dicer 1, ribonuclease III	162	0.574112
0.321399	23410	SIRT3	sirtuin 3	10	0.111111
0.326285	23411	SIRT1	sirtuin 1	52	0.341629
0.315937	23418	CRB1	crumbs 1, cell polarity complex component	5	0.1
0.345731	23421	ITGB3BP	integrin subunit beta 3 binding protein	21	0.0877193
0.268937	23431	AP4E1	adaptor related protein complex 4 epsilon 1 subunit	2	0
0.279375	23450	SF3B3	splicing factor 3b subunit 3	200	0.527186
0.347461	23451	SF3B1	splicing factor 3b subunit 1	186	0.551972
0.343368	23460	ABCA6	ATP binding cassette subfamily A member 6	1	0
0.247199	23464	GCAT	glycine C-acetyltransferase	10	0.911111
0.353337	23468	CBX5	chromobox 5	15	0.230769
0.333286	23521	RPL13A	ribosomal protein L13a	198	0.634723
0.309802	23542	MAPK8IP2	mitogen-activated protein kinase 8 interacting protein 2	18	0.0166667
0.285593	23560	GTPBP4	GTP binding protein 4	109	0.930343
0.324536	23593	HEBP2	heme binding protein 2	1	0
0.271192	23612	PHLDA3	pleckstrin homology like domain family A member 3	39	0.0480481
0.354132	23621	BACE1	beta-secretase 1	10	0.0888889
0.366672	23636	NUP62	nucleoporin 62	15	0.115385
0.331043	23710	GABARAPL1	GABA type A receptor associated protein like 1	22	0.181818
0.285076	23743	BHMT2	betaine--homocysteine S-methyltransferase 2	6	0.466667
0.238004	23764	MAFF	MAF bZIP transcription factor F	7	0.1
0.239574	23766	GABARAPL3	GABA type A receptor associated protein like 3 pseudogene	1	0
0.269613	24140	FTSJ1	FtsJ RNA methyltransferase homolog 1 (E. coli)	36	0.0984127
0.312219	25788	RAD54B	RAD54 homolog B (S. cerevisiae)	17	0.0380952
0.303548	25828	TXN2	thioredoxin 2	11	0
0.277243	25837	RAB26	RAB26, member RAS oncogene family	2	1
0.326015	25839	COG4	component of oligomeric golgi complex 4	9	0.611111
0.342025	25862	USP49	ubiquitin specific peptidase 49	14	0.0659341
0.298785	25873	RPL36	ribosomal protein L36	122	0.800434
0.266298	25884	CHRDL2	chordin like 2	2	1
0.380684	25885	POLR1A	RNA polymerase I subunit A	133	0.674413
0.307983	25902	MTHFD1L	methylenetetrahydrofolate dehydrogenase (NADP+ dependent) 1-like	28	0.261538
0.315853	25927	CNRIP1	cannabinoid receptor interacting protein 1	1	0
0.258287	25928	SOSTDC1	sclerostin domain containing 1	5	0.333333
0.33772	25934	NIPSNAP3A	nipsnap homolog 3A	7	0.0476191
0.309599	25953	PNKD	paroxysmal nonkinesigenic dyskinesia	2	0
0.376916	25978	CHMP2B	charged multivesicular body protein 2B	6	0
0.334989	26001	RNF167	ring finger protein 167	3	0
0.275207	26003	GORASP2	golgi reassembly stacking protein 2	24	0.0253623
0.222589	26019	UPF2	UPF2, regulator of nonsense mediated mRNA decay	21	0.28655
0.344521	26049	FAM169A	family with sequence similarity 169 member A	1	0
0.272727	26119	LDLRAP1	low density lipoprotein receptor adaptor protein 1	5	0.1
0.283467	26150	RIBC2	RIB43A domain with coiled-coils 2	8	0.0714286
0.272005	26156	RSL1D1	ribosomal L1 domain containing 1	164	0.739937
0.323513	26165	SPATA31A7	SPATA31 subfamily A member 7	1	0
0.284252	26191	PTPN22	protein tyrosine phosphatase, non-receptor type 22	9	0.238095
0.279839	26229	B3GAT3	beta-1,3-glucuronyltransferase 3	10	0.392857
0.307742	26278	SACS	sacsin molecular chaperone	2	0
0.221275	26279	PLA2G2D	phospholipase A2 group IID	1	0
0.320657	26289	AK5	adenylate kinase 5	7	0
0.370702	26292	MYCBP	MYC binding protein	47	0.716929
0.300764	26330	GAPDHS	glyceraldehyde-3-phosphate dehydrogenase, spermatogenic	6	0.6
0.381237	26354	GNL3	G protein nucleolar 3	198	0.614367
0.287191	26517	TIMM13	translocase of inner mitochondrial membrane 13	4	0.166667
0.312591	26523	AGO1	argonaute 1, RISC catalytic component	42	0.616667
0.239574	26578	OSTF1	osteoclast stimulating factor 1	12	0.0666667
0.233948	26589	MRPL46	mitochondrial ribosomal protein L46	77	1
0.312508	26608	TBL2	transducin beta like 2	105	0.981136
0.313421	26986	PABPC1	poly(A) binding protein cytoplasmic 1	199	0.51067
0.372397	26993	AKAP8L	A-kinase anchoring protein 8 like	17	0.180952
0.285559	27005	USP21	ubiquitin specific peptidase 21	13	0.0769231
0.237716	27018	BEX3	brain expressed X-linked 3	9	0.0952381
0.338883	27040	LAT	linker for activation of T-cells	17	0.198529
0.313005	27043	PELP1	proline, glutamate and leucine rich protein 1	123	0.79968
0.264242	27089	UQCRQ	ubiquinol-cytochrome c reductase complex III subunit VII	73	0.460046
0.242477	27113	BBC3	BCL2 binding component 3	5	0.6
0.365028	27161	AGO2	argonaute 2, RISC catalytic component	56	0.604545
0.29743	27185	DISC1	disrupted in schizophrenia 1	33	0.055914
0.323336	27229	TUBGCP4	tubulin gamma complex associated protein 4	15	0.152381
0.258598	27250	PDCD4	programmed cell death 4	11	0.194444
0.311067	27257	LSM1	LSM1 homolog, mRNA degradation associated	8	0
0.266991	27292	DIMT1	DIM1 dimethyladenosine transferase 1 homolog	107	0.947981
0.275207	27295	PDLIM3	PDZ and LIM domain 3	1	0
0.348539	27304	MOCS3	molybdenum cofactor synthesis 3	2	0
0.330164	27335	EIF3K	eukaryotic translation initiation factor 3 subunit K	76	0.824211
0.285766	27349	MCAT	malonyl-CoA-acyl carrier protein transacylase	4	0.333333
0.353496	27443	CECR2	CECR2, histone acetyl-lysine reader	2	1
0.398616	28514	DLL1	delta like canonical Notch ligand 1	6	0.666667
0.289942	28916	IGKV2-40	immunoglobulin kappa variable 2-40	5	0.7
0.245707	28957	MRPS28	mitochondrial ribosomal protein S28	77	1
0.293292	28973	MRPS18B	mitochondrial ribosomal protein S18B	80	0.926899
0.242353	28977	MRPL42	mitochondrial ribosomal protein L42	80	0.928165
0.313629	28998	MRPL13	mitochondrial ribosomal protein L13	79	0.951315
0.346543	29074	MRPL18	mitochondrial ribosomal protein L18	77	1
0.281507	29079	MED4	mediator complex subunit 4	22	0.593074
0.338932	29086	BABAM1	BRISC and BRCA1 A complex member 1	15	0.0666667
0.353602	29088	MRPL15	mitochondrial ribosomal protein L15	78	0.97669
0.298294	29093	MRPL22	mitochondrial ribosomal protein L22	77	1
0.348436	29763	PACSIN3	protein kinase C and casein kinase substrate in neurons 3	9	0.142857
0.379643	29796	UQCR10	ubiquinol-cytochrome c reductase, complex III subunit X	69	0.425831
0.268999	29880	ALG5	ALG5, dolichyl-phosphate beta-glucosyltransferase	4	1
0.303744	29904	EEF2K	eukaryotic elongation factor 2 kinase	21	0.181287
0.300611	29920	PYCR2	pyrroline-5-carboxylate reductase 2	10	0.266667
0.267021	29922	NME7	NME/NM23 family member 7	15	0.104762
0.26793	29925	GMPPB	GDP-mannose pyrophosphorylase B	8	0.466667
0.285593	29926	GMPPA	GDP-mannose pyrophosphorylase A	7	0.7
0.364746	29927	SEC61A1	Sec61 translocon alpha 1 subunit	13	0.0363636
0.332301	29946	SERTAD3	SERTA domain containing 3	9	0.0833333
0.312964	29950	SERTAD1	SERTA domain containing 1	8	0.0357143
0.291194	29951	PDZRN4	PDZ domain containing ring finger 4	1	0
0.360513	29954	POMT2	protein O-mannosyltransferase 2	1	0
0.345529	29958	DMGDH	dimethylglycine dehydrogenase	1	0
0.241238	29969	MDFIC	MyoD family inhibitor domain containing	5	0
0.358542	29982	NRBF2	nuclear receptor binding factor 2	7	0.142857
0.324938	30814	PLA2G2E	phospholipase A2 group IIE	1	0
0.375358	30833	NT5C	5', 3'-nucleotidase, cytosolic	29	0.0854701
0.363007	49856	WRAP73	WD repeat containing, antisense to TP73	20	0.0526316
0.310087	50617	ATP6V0A4	ATPase H+ transporting V0 subunit a4	1	0
0.311478	50628	GEMIN4	gem nuclear organelle associated protein 4	179	0.548365
0.352441	50804	MYEF2	myelin expression factor 2	4	0.166667
0.392715	50944	SHANK1	SH3 and multiple ankyrin repeat domains 1	9	0.0952381
0.307983	51022	GLRX2	glutaredoxin 2	1	0
0.307983	51023	MRPS18C	mitochondrial ribosomal protein S18C	77	1
0.348436	51025	PAM16	presequence translocase associated motor 16 homolog	7	0.0476191
0.317253	51065	RPS27L	ribosomal protein S27 like	82	0.635953
0.309721	51069	MRPL2	mitochondrial ribosomal protein L2	79	0.95099
0.321487	51073	MRPL4	mitochondrial ribosomal protein L4	81	0.904321
0.285593	51079	NDUFA13	NADH:ubiquinone oxidoreductase subunit A13	55	0.86532
0.313255	51081	MRPS7	mitochondrial ribosomal protein S7	77	1
0.340791	51082	POLR1D	RNA polymerase I subunit D	27	0.806268
0.323336	51086	TNNI3K	TNNI3 interacting kinase	1	0
1	51100	SH3GLB1	SH3 domain containing GRB2 like, endophilin B1	10	0
0.310168	51116	MRPS2	mitochondrial ribosomal protein S2	149	0.529748
0.305236	51119	SBDS	SBDS, ribosome maturation factor	4	0
0.363903	51144	HSD17B12	hydroxysteroid 17-beta dehydrogenase 12	1	0
0.310821	51164	DCTN4	dynactin subunit 4	6	0
0.228801	51166	AADAT	aminoadipate aminotransferase	3	1
0.356216	51176	LEF1	lymphoid enhancer binding factor 1	11	0.127273
0.337817	51202	DDX47	DEAD-box helicase 47	108	0.93233
0.326601	51205	ACP6	acid phosphatase 6, lysophosphatidic	3	1
0.308789	51248	PDZD11	PDZ domain containing 11	2	0
0.365254	51253	MRPL37	mitochondrial ribosomal protein L37	79	0.949692
0.314088	51258	MRPL51	mitochondrial ribosomal protein L51	78	0.976024
0.350557	51263	MRPL30	mitochondrial ribosomal protein L30	78	0.974359
0.307943	51264	MRPL27	mitochondrial ribosomal protein L27	77	1
0.318065	51295	ECSIT	ECSIT signalling integrator	25	0.196667
0.261752	51318	MRPL35	mitochondrial ribosomal protein L35	77	1
0.355144	51324	SPG21	SPG21, maspardin	18	0.0392157
0.336853	51329	ARL6IP4	ADP ribosylation factor like GTPase 6 interacting protein 4	7	0.1
0.291734	51373	MRPS17	mitochondrial ribosomal protein S17	78	0.975025
0.24479	51477	ISYNA1	inositol-3-phosphate synthase 1	14	0.285714
0.284355	51478	HSD17B7	hydroxysteroid 17-beta dehydrogenase 7	22	0.839827
0.274918	51497	NELFCD	negative elongation factor complex member C/D	15	0.0857143
0.326285	51534	VTA1	vesicle trafficking 1	10	0.0666667
0.333192	51540	SCLY	selenocysteine lyase	2	0
0.296794	51552	RAB14	RAB14, member RAS oncogene family	6	0
0.31927	51561	IL23A	interleukin 23 subunit alpha	3	0
0.322761	51564	HDAC7	histone deacetylase 7	16	0.108333
0.296645	51586	MED15	mediator complex subunit 15	25	0.426667
0.335942	51602	NOP58	NOP58 ribonucleoprotein	103	0.962688
0.299315	51606	ATP6V1H	ATPase H+ transporting V1 subunit H	4	0
0.255023	51617	NSG2	neuronal vesicle trafficking associated 2	3	0
0.373045	51631	LUC7L2	LUC7 like 2, pre-mRNA splicing factor	125	0.70092
0.266298	51639	SF3B6	splicing factor 3b subunit 6	105	0.679041
0.264064	51642	MRPL48	mitochondrial ribosomal protein L48	78	0.976024
0.204168	51649	MRPS23	mitochondrial ribosomal protein S23	149	0.530383
0.298144	51650	MRPS33	mitochondrial ribosomal protein S33	78	0.974359
0.355465	51661	FKBP7	FK506 binding protein 7	3	0
0.236053	51678	MPP6	membrane palmitoylated protein 6	9	0.111111
0.350817	51684	SUFU	SUFU negative regulator of hedgehog signaling	10	0
0.401121	51691	LSM8	LSM8 homolog, U6 small nuclear RNA associated	12	0.136364
0.326195	51703	ACSL5	acyl-CoA synthetase long-chain family member 5	7	0.714286
0.331834	51720	UIMC1	ubiquitin interaction motif containing 1	17	0.125
0.226692	51727	CMPK1	cytidine/uridine monophosphate kinase 1	15	0.180952
0.296385	51735	RAPGEF6	Rap guanine nucleotide exchange factor 6	2	0
0.301533	51763	INPP5K	inositol polyphosphate-5-phosphatase K	17	0.0588235
0.262713	53343	NUDT9	nudix hydrolase 9	10	0.755556
0.377639	53346	TM6SF1	transmembrane 6 superfamily member 1	2	0
0.371402	53918	PELO	pelota homolog (Drosophila)	8	0.142857
0.236053	54148	MRPL39	mitochondrial ribosomal protein L39	79	0.950016
0.36582	54344	DPM3	dolichyl-phosphate mannosyltransferase subunit 3	4	1
0.31029	54458	PRR13	proline rich 13	15	0.128205
0.320527	54460	MRPS21	mitochondrial ribosomal protein S21	78	0.97669
0.341333	54464	XRN1	5'-3' exoribonuclease 1	15	0.342857
0.349933	54490	UGT2B28	UDP glucuronosyltransferase family 2 member B28	19	1
0.373694	54507	ADAMTSL4	ADAMTS like 4	34	0.194296
0.325341	54511	HMGCLL1	3-hydroxymethyl-3-methylglutaryl-CoA lyase like 1	7	0.380952
0.26439	54512	EXOSC4	exosome component 4	16	0.516484
0.300229	54532	USP53	ubiquitin specific peptidase 53	5	0.1
0.319702	54534	MRPL50	mitochondrial ribosomal protein L50	77	1
0.310535	54536	EXOC6	exocyst complex component 6	9	0.333333
0.343918	54539	NDUFB11	NADH:ubiquinone oxidoreductase subunit B11	44	0.88055
0.331834	54543	TOMM7	translocase of outer mitochondrial membrane 7	1	0
0.345226	54550	NECAB2	N-terminal EF-hand calcium binding protein 2	20	0.0457516
0.187634	54575	UGT1A10	UDP glucuronosyltransferase family 1 member A10	21	0.838095
0.302615	54576	UGT1A8	UDP glucuronosyltransferase family 1 member A8	21	0.838095
0.301802	54677	CROT	carnitine O-octanoyltransferase	3	0.333333
0.354239	54726	OTUD4	OTU deubiquitinase 4	17	0.0147059
0.351758	54764	ZRANB1	zinc finger RANBP2-type containing 1	3	0
0.220592	54822	TRPM7	transient receptor potential cation channel subfamily M member 7	10	0.178571
0.33338	54881	TEX10	testis expressed 10	107	0.945689
0.377518	54931	TRMT10C	tRNA methyltransferase 10C, mitochondrial RNase P subunit	9	0.0555556
0.32719	54935	DUSP23	dual specificity phosphatase 23	8	0.0714286
0.243754	54948	MRPL16	mitochondrial ribosomal protein L16	77	1
0.331461	54965	PIGX	phosphatidylinositol glycan anchor biosynthesis class X	1	0
0.324938	54971	BANP	BTG3 associated nuclear protein	23	0.052381
0.30111	54976	C20orf27	chromosome 20 open reading frame 27	1	0
0.358597	54981	NMRK1	nicotinamide riboside kinase 1	2	0
0.322629	54984	PINX1	PIN2/TERF1 interacting telomerase inhibitor 1	48	0.312057
0.336901	55003	PAK1IP1	PAK1 interacting protein 1	105	0.980952
0.237716	55022	PID1	phosphotyrosine interaction domain containing 1	10	0.0666667
0.33937	55034	MOCOS	molybdenum cofactor sulfurase	1	0
0.322321	55037	PTCD3	pentatricopeptide repeat domain 3	103	0.815534
0.36379	55052	MRPL20	mitochondrial ribosomal protein L20	82	0.882565
0.296832	55054	ATG16L1	autophagy related 16 like 1	10	0.392857
0.352704	55093	WDYHV1	WDYHV motif containing 1	43	0.0376523
0.325655	55116	TMEM39B	transmembrane protein 39B	1	0
0.368676	55131	RBM28	RNA binding motif protein 28	101	1
0.307662	55138	FAM90A1	family with sequence similarity 90 member A1	14	0.0549451
0.36379	55161	TMEM33	transmembrane protein 33	63	0.553507
0.319356	55168	MRPS18A	mitochondrial ribosomal protein S18A	77	1
0.310617	55173	MRPS10	mitochondrial ribosomal protein S10	78	0.974692
0.348384	55176	SEC61A2	Sec61 translocon alpha 2 subunit	5	0.2
0.332348	55183	RIF1	replication timing regulatory factor 1	37	0.0495495
0.343918	55196	KIAA1551	KIAA1551	1	0
0.318323	55201	MAP1S	microtubule associated protein 1S	5	0
0.272853	55212	BBS7	Bardet-Biedl syndrome 7	4	0
0.267596	55215	FANCI	Fanconi anemia complementation group I	15	0.0285714
0.329887	55226	NAT10	N-acetyltransferase 10	107	0.967378
0.31687	55256	ADI1	acireductone dioxygenase 1	2	0
0.288032	55268	ECHDC2	enoyl-CoA hydratase domain containing 2	14	1
0.336564	55276	PGM2	phosphoglucomutase 2	12	0.393939
0.319572	55290	BRF2	BRF2, RNA polymerase III transcription initiation factor subunit	20	0.0631579
0.312178	55293	UEVLD	UEV and lactate/malate dehyrogenase domains	22	0.177489
0.332816	55299	BRIX1	BRX1, biogenesis of ribosomes	104	0.945108
0.335084	55324	ABCF3	ATP binding cassette subfamily F member 3	4	0
0.321881	55326	AGPAT5	1-acylglycerol-3-phosphate O-acyltransferase 5	2	0
0.285593	55327	LIN7C	lin-7 homolog C, crumbs cell polarity complex component	3	0
0.31413	55379	LRRC59	leucine rich repeat containing 59	95	0.674804
0.305157	55534	MAML3	mastermind like transcriptional coactivator 3	5	0.4
0.296571	55577	NAGK	N-acetylglucosamine kinase	21	0.0467836
0.350245	55588	MED29	mediator complex subunit 29	36	0.249554
0.303548	55593	OTUD5	OTU deubiquitinase 5	8	0.142857
0.376075	55646	LYAR	Ly1 antibody reactive	155	0.678592
0.359197	55658	RNF126	ring finger protein 126	10	0.0444444
0.302886	55681	SCYL2	SCY1 like pseudokinase 2	104	0.955377
0.288138	55698	RADIL	Rap associating with DIL domain	13	0.0128205
0.279739	55700	MAP7D1	MAP7 domain containing 1	4	0
0.377217	55705	IPO9	importin 9	58	0.656382
0.3861	55729	ATF7IP	activating transcription factor 7 interacting protein	18	0.124183
0.294096	55740	ENAH	ENAH, actin regulator	4	1
0.354824	55791	LRIF1	ligand dependent nuclear receptor interacting factor 1	42	0.0807692
0.308104	55806	HR	HR, lysine demethylase and nuclear receptor corepressor	6	0.133333
0.330302	55832	CAND1	cullin associated and neddylation dissociated 1	8	0
0.305789	55898	UNC45A	unc-45 myosin chaperone A	12	0
0.280704	55902	ACSS2	acyl-CoA synthetase short-chain family member 2	16	0.266667
0.280704	55907	CMAS	cytidine monophosphate N-acetylneuraminic acid synthetase	17	0.272059
0.295051	55969	C20orf24	chromosome 20 open reading frame 24	20	0.110526
0.306942	56893	UBQLN4	ubiquilin 4	32	0.0183908
0.366217	56894	AGPAT3	1-acylglycerol-3-phosphate O-acyltransferase 3	3	0
0.360183	56895	AGPAT4	1-acylglycerol-3-phosphate O-acyltransferase 4	4	0
0.327416	56896	DPYSL5	dihydropyrimidinase like 5	6	0.166667
0.34823	56904	SH3GLB2	SH3 domain containing GRB2 like, endophilin B2	8	0.2
0.265579	56906	THAP10	THAP domain containing 10	10	0.2
0.29871	56925	LXN	latexin	3	0
0.281105	56952	PRTFDC1	phosphoribosyl transferase domain containing 1	8	0.0666667
0.326601	56953	NT5M	5',3'-nucleotidase, mitochondrial	29	0.0854701
0.308951	56956	LHX9	LIM homeobox 9	2	0
0.34741	56957	OTUD7B	OTU deubiquitinase 7B	5	0.2
0.236384	56998	CTNNBIP1	catenin beta interacting protein 1	9	0.0555556
0.269705	57003	CCDC47	coiled-coil domain containing 47	7	0
0.368561	57062	DDX24	DEAD-box helicase 24	16	0.0989011
0.341778	57085	AGTRAP	angiotensin II receptor associated protein	28	0.0123077
0.269767	57088	PLSCR4	phospholipid scramblase 4	11	0.0727273
0.314088	57111	RAB25	RAB25, member RAS oncogene family	7	0
0.352388	57120	GOPC	golgi associated PDZ and coiled-coil motif containing	14	0.0151515
0.33801	57129	MRPL47	mitochondrial ribosomal protein L47	77	1
0.226649	57132	CHMP1B	charged multivesicular body protein 1B	7	0
0.263387	57142	RTN4	reticulon 4	25	0.0632411
0.246014	57144	PAK5	p21 (RAC1) activated kinase 5	16	0.0659341
0.236929	57146	TMEM159	transmembrane protein 159	5	0.2
0.363566	57165	GJC2	gap junction protein gamma 2	1	0
0.174928	57379	AICDA	activation induced cytidine deaminase	13	0.127273
0.375119	57418	WDR18	WD repeat domain 18	109	0.913354
0.338689	57488	ESYT2	extended synaptotagmin 2	2	0
0.338932	57511	COG6	component of oligomeric golgi complex 6	7	1
0.258541	57559	STAMBPL1	STAM binding protein like 1	13	0.0512821
0.287786	57562	CEP126	centrosomal protein 126	31	0.103226
0.265192	57573	ZNF471	zinc finger protein 471	4	0
0.312922	57585	CRAMP1	cramped chromatin regulator homolog 1	1	0
0.325028	57678	GPAM	glycerol-3-phosphate acyltransferase, mitochondrial	9	0
0.271192	57722	IGDCC4	immunoglobulin superfamily DCC subclass member 4	1	0
0.323691	57727	NCOA5	nuclear receptor coactivator 5	6	0.166667
0.29728	57835	SLC4A5	solute carrier family 4 member 5	61	1
0.371051	58475	MS4A7	membrane spanning 4-domains A7	1	0
0.368101	58484	NLRC4	NLR family CARD domain containing 4	4	0
0.327553	58500	ZNF250	zinc finger protein 250	17	0.0666667
0.27054	58506	SCAF1	SR-related CTD associated factor 1	3	0.333333
0.35223	58510	PRODH2	proline dehydrogenase 2	9	0.555556
0.316446	59349	KLHL12	kelch like family member 12	15	0.0384615
0.384528	60488	MRPS35	mitochondrial ribosomal protein S35	79	0.950341
0.349364	60491	NIF3L1	NGG1 interacting factor 3 like 1	44	0.0313589
0.279474	60492	CCDC90B	coiled-coil domain containing 90B	6	0
0.317381	60673	ATG101	autophagy related 101	26	0.0861539
0.316064	60684	TRAPPC11	trafficking protein particle complex 11	4	0.333333
0.301725	63875	MRPL17	mitochondrial ribosomal protein L17	79	0.950665
0.36195	63931	MRPS14	mitochondrial ribosomal protein S14	79	0.95099
0.291194	63935	PCIF1	PDX1 C-terminal inhibiting factor 1	1	0
0.318366	63948	DMRTB1	DMRT like family B with proline rich C-terminal 1	12	0.0666667
0.281608	63978	PRDM14	PR/SET domain 14	4	0
0.30215	64064	OXCT2	3-oxoacid CoA-transferase 2	31	0.293103
0.340006	64080	RBKS	ribokinase	10	0.933333
0.307422	64087	MCCC2	methylcrotonoyl-CoA carboxylase 2	2	0
0.355787	64101	LRRC4	leucine rich repeat containing 4	41	1
0.265759	64130	LIN7B	lin-7 homolog B, crumbs cell polarity complex component	3	0
0.3257	64216	TFB2M	transcription factor B2, mitochondrial	5	0.333333
0.309274	64221	ROBO3	roundabout guidance receptor 3	2	0
0.293949	64388	GREM2	gremlin 2, DAN family BMP antagonist	2	1
0.285662	64395	GMCL1	germ cell-less, spermatogenesis associated 1	12	0.0444444
0.302809	64400	AKTIP	AKT interacting protein	8	0.0714286
0.276334	64425	POLR1E	RNA polymerase I subunit E	30	0.662069
0.30111	64430	PCNX4	pecanex homolog 4	2	0
0.270106	64432	MRPS25	mitochondrial ribosomal protein S25	78	0.974692
0.321925	64600	PLA2G2F	phospholipase A2 group IIF	1	0
0.321399	64689	GORASP1	golgi reassembly stacking protein 1	9	0.142857
0.383466	64750	SMURF2	SMAD specific E3 ubiquitin protein ligase 2	30	0.0502645
0.322982	64759	TNS3	tensin 3	5	0.3
0.301533	64770	CCDC14	coiled-coil domain containing 14	4	0
0.23268	64772	ENGASE	endo-beta-N-acetylglucosaminidase	8	0.571429
0.307983	64782	AEN	apoptosis enhancing nuclease	17	0.0735294
0.285593	64866	CDCP1	CUB domain containing protein 1	6	0.4
0.342075	64928	MRPL14	mitochondrial ribosomal protein L14	81	0.905247
0.349933	64949	MRPS26	mitochondrial ribosomal protein S26	77	1
0.361064	64951	MRPS24	mitochondrial ribosomal protein S24	77	1
0.27556	64960	MRPS15	mitochondrial ribosomal protein S15	148	0.536771
0.384904	64963	MRPS11	mitochondrial ribosomal protein S11	78	0.97669
0.226692	64965	MRPS9	mitochondrial ribosomal protein S9	78	0.974359
0.299543	64968	MRPS6	mitochondrial ribosomal protein S6	81	0.904321
0.320222	64969	MRPS5	mitochondrial ribosomal protein S5	148	0.536771
0.300841	64975	MRPL41	mitochondrial ribosomal protein L41	81	0.90679
0.376856	64976	MRPL40	mitochondrial ribosomal protein L40	85	0.823529
0.288454	64979	MRPL36	mitochondrial ribosomal protein L36	78	0.974692
0.365197	64981	MRPL34	mitochondrial ribosomal protein L34	77	1
0.323159	64983	MRPL32	mitochondrial ribosomal protein L32	77	1
0.336997	65003	MRPL11	mitochondrial ribosomal protein L11	82	0.882565
0.321137	65005	MRPL9	mitochondrial ribosomal protein L9	79	0.952613
0.384904	65008	MRPL1	mitochondrial ribosomal protein L1	78	0.974359
0.351968	65080	MRPL44	mitochondrial ribosomal protein L44	86	0.807387
0.236265	65109	UPF3B	UPF3B, regulator of nonsense mediated mRNA decay	17	0.466667
0.293986	65125	WNK1	WNK lysine deficient protein kinase 1	46	0.102537
0.369715	65263	PYCR3	pyrroline-5-carboxylate reductase 3	10	0.392857
0.313047	65264	UBE2Z	ubiquitin conjugating enzyme E2 Z	10	0
0.239574	65981	CAPRIN2	caprin family member 2	1	0
0.290585	65985	AACS	acetoacetyl-CoA synthetase	23	0.130435
0.359415	65993	MRPS34	mitochondrial ribosomal protein S34	79	0.95099
0.312674	79008	SLX1B	SLX1 homolog B, structure-specific endonuclease subunit	12	0.136364
0.284321	79016	DDA1	DET1 and DDB1 associated 1	25	0.0266667
0.3669	79078	C1orf50	chromosome 1 open reading frame 50	6	0.166667
0.341976	79084	WDR77	WD repeat domain 77	130	0.541682
0.32851	79139	DERL1	derlin 1	4	0.166667
0.291122	79159	NOL12	nucleolar protein 12	5	0
0.321881	79183	TTPAL	alpha tocopherol transfer protein like	1	0
0.322585	79184	BRCC3	BRCA1/BRCA2-containing complex subunit 3	11	0.218182
0.238292	79369	B3GNT4	UDP-GlcNAc:betaGal beta-1,3-N-acetylglucosaminyltransferase 4	5	0.4
0.24563	79443	FYCO1	FYVE and coiled-coil domain containing 1	11	0.127273
0.306942	79571	GCC1	GRIP and coiled-coil domain containing 1	10	0.0888889
0.303237	79577	CDC73	cell division cycle 73	21	0.1
0.301533	79590	MRPL24	mitochondrial ribosomal protein L24	78	0.974359
0.337962	79666	PLEKHF2	pleckstrin homology and FYVE domain containing 2	26	0.0369231
0.288454	79682	CENPU	centromere protein U	17	0.227941
0.376435	79691	QTRT2	queuine tRNA-ribosyltransferase accessory subunit 2	3	0.666667
0.283195	79711	IPO4	importin 4	47	0.709528
0.311149	79717	PPCS	phosphopantothenoylcysteine synthetase	3	0
0.376856	79728	PALB2	partner and localizer of BRCA2	3	0
0.257274	79784	MYH14	myosin heavy chain 14	5	0.1
0.321399	79814	AGMAT	agmatinase	3	1
0.346594	79849	PDZD3	PDZ domain containing 3	2	0
0.302654	79869	CPSF7	cleavage and polyadenylation specific factor 7	9	0.111111
0.362061	79873	NUDT18	nudix hydrolase 18	15	0.0190476
0.348333	79876	UBA5	ubiquitin like modifier activating enzyme 5	25	0.08
0.332676	79925	SPEF2	sperm flagellar 2	2	1
0.314548	79939	SLC35E1	solute carrier family 35 member E1	2	0
0.274375	79947	DHDDS	dehydrodolichyl diphosphate synthase subunit	2	0
0.221649	80012	PHC3	polyhomeotic homolog 3	3	0.333333
0.276431	80201	HKDC1	hexokinase domain containing 1	10	0.288889
0.333427	80258	EFHC2	EF-hand domain containing 2	9	0.0555556
0.359361	80279	CDK5RAP3	CDK5 regulatory subunit associated protein 3	13	0.0384615
0.36582	80308	FLAD1	flavin adenine dinucleotide synthetase 1	18	0.108333
0.290192	80321	CEP70	centrosomal protein 70	27	0.06
0.303042	80345	ZSCAN16	zinc finger and SCAN domain containing 16	1	0
0.284389	80349	WDR61	WD repeat domain 61	9	0.388889
0.329243	80351	TNKS2	tankyrase 2	3	0.333333
0.369022	80724	ACAD10	acyl-CoA dehydrogenase family member 10	32	0.618952
0.330626	80817	CEP44	centrosomal protein 44	11	0.0363636
0.301533	81027	TUBB1	tubulin beta 1 class VI	114	0.808415
0.345125	81544	GDPD5	glycerophosphodiester phosphodiesterase domain containing 5	4	0
0.348796	81579	PLA2G12A	phospholipase A2 group XIIA	1	0
0.25494	81628	TSC22D4	TSC22 domain family member 4	16	0.075
0.254008	81631	MAP1LC3B	microtubule associated protein 1 light chain 3 beta	22	0.142857
0.306743	81793	TLR10	toll like receptor 10	4	0
0.297768	81857	MED25	mediator complex subunit 25	23	0.565217
0.368676	81887	LAS1L	LAS1 like, ribosome biogenesis factor	109	0.912844
0.374702	83548	COG3	component of oligomeric golgi complex 3	7	1
0.335369	83593	RASSF5	Ras association domain family member 5	16	0.0989011
0.264094	83606	GUCD1	guanylyl cyclase domain containing 1	4	0
0.259622	83660	TLN2	talin 2	4	0
0.345833	83755	KRTAP4-12	keratin associated protein 4-12	30	0.246032
0.370469	83858	ATAD3B	ATPase family, AAA domain containing 3B	108	0.928176
0.337238	83899	KRTAP9-2	keratin associated protein 9-2	23	0.480952
0.359251	83988	NCALD	neurocalcin delta	7	0.285714
0.323203	84060	RBM48	RNA binding motif protein 48	11	0.181818
0.307302	84061	MAGT1	magnesium transporter 1	6	1
0.277928	84062	DTNBP1	dystrobrevin binding protein 1	14	0.0606061
0.28849	84074	QRICH2	glutamine rich 2	2	0
0.325251	84076	TKTL2	transketolase like 2	14	0.549451
0.306067	84129	ACAD11	acyl-CoA dehydrogenase family member 11	33	0.581439
0.219037	84164	ASCC2	activating signal cointegrator 1 complex subunit 2	17	0.0588235
0.306265	84171	LOXL4	lysyl oxidase like 4	7	0.333333
0.300038	84172	POLR1B	RNA polymerase I subunit B	31	0.711823
0.29242	84174	SLA2	Src like adaptor 2	2	0
0.292203	84203	TXNDC2	thioredoxin domain containing 2	3	0
0.37111	84264	HAGHL	hydroxyacylglutathione hydrolase-like	24	0.126812
0.349364	84273	NOA1	nitric oxide associated 1	6	0.0666667
0.262713	84279	PRADC1	protease associated domain containing 1	1	0
0.361784	84289	ING5	inhibitor of growth family member 5	14	0.153846
0.334846	84311	MRPL45	mitochondrial ribosomal protein L45	78	0.975691
0.289622	84319	CMSS1	cms1 ribosomal small subunit homolog (yeast)	64	0.936012
0.347564	84441	MAML2	mastermind like transcriptional coactivator 2	5	0.5
0.28639	84445	LZTS2	leucine zipper tumor suppressor 2	30	0.0436782
0.307823	84447	SYVN1	synoviolin 1	5	0
0.284321	84464	SLX4	SLX4 structure-specific endonuclease subunit	42	0.0638792
0.323425	84532	ACSS1	acyl-CoA synthetase short-chain family member 1	14	0.208791
0.371928	84545	MRPL43	mitochondrial ribosomal protein L43	79	0.950016
0.367471	84557	MAP1LC3A	microtubule associated protein 1 light chain 3 alpha	17	0.169118
0.324091	84650	EBPL	emopamil binding protein like	3	0
0.289942	84669	USP32	ubiquitin specific peptidase 32	8	0.0714286
0.255658	84675	TRIM55	tripartite motif containing 55	5	0.3
0.362952	84676	TRIM63	tripartite motif containing 63	25	0.0434783
0.233577	84701	COX4I2	cytochrome c oxidase subunit 4I2	17	0.342857
0.241238	84705	GTPBP3	GTP binding protein 3 (mitochondrial)	6	0
0.358924	84708	LNX1	ligand of numb-protein X 1	49	0.0259019
0.288454	84735	CNDP1	carnosine dipeptidase 1	19	0.242647
0.314297	84749	USP30	ubiquitin specific peptidase 30	1	0
0.28191	84844	PHF5A	PHD finger protein 5A	84	0.886976
0.354718	84867	PTPN5	protein tyrosine phosphatase, non-receptor type 5	4	0.166667
0.3156	84966	IGSF21	immunoglobin superfamily member 21	6	0
0.326511	85291	KRTAP4-2	keratin associated protein 4-2	21	0.366667
0.209383	85302	FBF1	Fas binding factor 1	98	0.649781
0.399222	88455	ANKRD13A	ankyrin repeat domain 13A	1	0
0.320136	89781	HPS4	HPS4, biogenesis of lysosomal organelles complex 3 subunit 2	2	0
0.338883	89885	FATE1	fetal and adult testis expressed 1	9	0.0277778
0.317381	90410	IFT20	intraflagellar transport 20	9	0.0833333
0.333145	90861	JPT2	Jupiter microtubule associated homolog 2	3	0.333333
0.33338	91369	ANKRD40	ankyrin repeat domain 40	4	0
0.353814	91523	PCED1B	PC-esterase domain containing 1B	2	0
0.254913	91703	ACY3	aminoacylase 3	11	0.111111
0.320309	91768	CABLES1	Cdk5 and Abl enzyme substrate 1	9	0.388889
0.346086	91807	MYLK3	myosin light chain kinase 3	1	0
0.348436	91833	WDR20	WD repeat domain 20	4	0
0.399898	92259	MRPS36	mitochondrial ribosomal protein S36	77	1
0.270014	92483	LDHAL6B	lactate dehydrogenase A like 6B	22	0.177489
0.288278	92736	OTOP2	otopetrin 2	39	1
0.298785	92840	REEP6	receptor accessory protein 6	13	0.2
0.307943	92979	MARCH9	membrane associated ring-CH-type finger 9	3	0
0.32561	93010	B3GNT7	UDP-GlcNAc:betaGal beta-1,3-N-acetylglucosaminyltransferase 7	5	0.4
0.333192	93034	NT5C1B	5'-nucleotidase, cytosolic IB	27	0.0854701
0.331043	93986	FOXP2	forkhead box P2	4	0
0.283297	112611	RWDD2A	RWD domain containing 2A	10	0.555556
0.322761	112950	MED8	mediator complex subunit 8	25	0.470356
0.355144	113451	AZIN2	antizyme inhibitor 2	3	1
0.334372	113452	TMEM54	transmembrane protein 54	6	0.466667
0.368733	113878	DTX2	deltex E3 ubiquitin ligase 2	20	0.0392157
0.213801	114294	LACTB	lactamase beta	77	1
0.36112	114879	OSBPL5	oxysterol binding protein like 5	3	0
0.337286	114883	OSBPL9	oxysterol binding protein like 9	5	0
0.38001	114884	OSBPL10	oxysterol binding protein like 10	5	0
0.272287	116173	CMTM5	CKLF like MARVEL transmembrane domain containing 5	21	0.0190476
0.343368	116285	ACSM1	acyl-CoA synthetase medium-chain family member 1	9	0.611111
0.35876	116540	MRPL53	mitochondrial ribosomal protein L53	90	0.732834
0.315726	116541	MRPL54	mitochondrial ribosomal protein L54	77	1
0.277928	117144	CATSPER1	cation channel sperm associated 1	18	0.408333
0.350557	117159	DCD	dermcidin	13	0.0128205
0.295014	119559	SFXN4	sideroflexin 4	3	0
0.299581	121278	TPH2	tryptophan hydroxylase 2	8	0.392857
0.29062	122481	AK7	adenylate kinase 7	7	0
0.327826	122622	ADSSL1	adenylosuccinate synthase like 1	4	0
0.266991	122704	MRPL52	mitochondrial ribosomal protein L52	77	1
0.397074	123169	LEO1	LEO1 homolog, Paf1/RNA polymerase II complex component	8	0.678571
0.290799	124583	CANT1	calcium activated nucleotidase 1	13	0.618182
0.37776	124637	CYB5D1	cytochrome b5 domain containing 1	31	0.548387
0.34084	124995	MRPL10	mitochondrial ribosomal protein L10	84	0.881662
0.281507	125115	KRT40	keratin 40	45	0.0141414
0.365367	125965	COX6B2	cytochrome c oxidase subunit 6B2	15	0.342857
0.311724	126792	B3GALT6	beta-1,3-galactosyltransferase 6	2	0
0.308265	128240	NAXE	NAD(P)HX epimerase	3	0.333333
0.307983	128308	MRPL55	mitochondrial ribosomal protein L55	77	1
0.329933	128876	FAM83C	family with sequence similarity 83 member C	1	0
0.209401	129807	NEU4	neuraminidase 4	16	0.225
0.348796	130752	MDH1B	malate dehydrogenase 1B	6	0.933333
0.302848	133619	PRRC1	proline rich coiled-coil 1	1	0
0.298899	134147	CMBL	carboxymethylenebutenolidase homolog	5	0.1
0.32057	137872	ADHFE1	alcohol dehydrogenase, iron containing 1	20	0.473684
0.28306	137964	GPAT4	glycerol-3-phosphate acyltransferase 4	2	0
0.306942	138065	RNF183	ring finger protein 183	4	0
0.20716	139341	FUNDC1	FUN14 domain containing 1	7	0.0952381
0.334467	140545	RNF32	ring finger protein 32	12	0.378788
0.285939	140735	DYNLL2	dynein light chain LC8-type 2	10	0.142857
0.270323	144717	FAM109A	family with sequence similarity 109 member A	1	0
0.373458	147872	CCDC155	coiled-coil domain containing 155	7	0
0.385406	149461	CLDN19	claudin 19	1	0
0.323602	150368	FAM109B	family with sequence similarity 109 member B	1	0
0.281641	151246	SGO2	shugoshin 2	1	0
0.323115	151531	UPP2	uridine phosphorylase 2	5	0
0.307983	154754	PRSS3P2	protease, serine 3 pseudogene 2	1	0
0.307983	154790	CLEC2L	C-type lectin domain family 2 member L	1	0
0.324849	157285	PRAG1	PEAK1 related kinase activating pseudokinase 1	4	0.166667
0.319399	157638	FAM84B	family with sequence similarity 84 member B	1	0
0.329473	158078	EEF1A1P5	eukaryotic translation elongation factor 1 alpha 1 pseudogene 5	11	0
0.246915	158297	SAXO1	stabilizer of axonemal microtubules 1	7	0.0476191
0.288208	160287	LDHAL6A	lactate dehydrogenase A like 6A	21	0.195238
0.293693	163183	SYNE4	spectrin repeat containing nuclear envelope family member 4	7	0.0476191
0.302421	167227	DCP2	decapping mRNA 2	15	0.589744
0.310821	168667	BMPER	BMP binding endothelial regulator	2	1
0.318538	170506	DHX36	DEAH-box helicase 36	152	0.710003
0.32561	170712	COX7B2	cytochrome c oxidase subunit 7B2	15	0.342857
0.359854	171425	CLYBL	citrate lyase beta like	9	0.527778
0.221649	171483	FAM9B	family with sequence similarity 9 member B	26	0.0326087
0.298294	192669	AGO3	argonaute 3, RISC catalytic component	28	0.402116
0.224025	192670	AGO4	argonaute 4, RISC catalytic component	55	0.350842
0.33109	197257	LDHD	lactate dehydrogenase D	18	0.424837
0.333569	201595	STT3B	STT3B, catalytic subunit of the oligosaccharyltransferase complex	6	1
0.316488	203068	TUBB	tubulin beta class I	130	0.358855
0.315347	204851	HIPK1	homeodomain interacting protein kinase 1	4	0.666667
0.375896	219927	MRPL21	mitochondrial ribosomal protein L21	77	1
0.328281	220082	SPERT	spermatid associated	10	0
0.358706	221823	PRPS1L1	phosphoribosyl pyrophosphate synthetase 1-like 1	8	0.964286
0.259993	222235	FBXL13	F-box and leucine rich repeat protein 13	77	1
0.2621	222389	BEND7	BEN domain containing 7	13	0.0727273
0.295125	252995	FNDC5	fibronectin type III domain containing 5	1	0
0.339322	254879	OR2T6	olfactory receptor family 2 subfamily T member 6	1	0
0.303314	255189	PLA2G4F	phospholipase A2 group IVF	1	0
0.338155	255738	PCSK9	proprotein convertase subtilisin/kexin type 9	3	0
0.304724	255928	SYT14	synaptotagmin 14	3	0
0.343568	257202	GPX6	glutathione peroxidase 6	22	0.458874
0.252109	283160	OR8D2	olfactory receptor family 8 subfamily D member 2 (gene/pseudogene)	2	1
0.254035	284273	ZADH2	zinc binding alcohol dehydrogenase domain containing 2	20	0.473684
0.321312	284418	FAM71E2	family with sequence similarity 71 member E2	3	0.333333
0.328556	284695	ZNF326	zinc finger protein 326	133	0.8347
0.373163	284996	RNF149	ring finger protein 149	61	1
0.237716	285216			15	0.628571
0.278321	286016	TPI1P2	triosephosphate isomerase 1 pseudogene 2	2	0
0.325745	287015	TRIM42	tripartite motif containing 42	27	0.163333
0.285801	339390	CLEC4G	C-type lectin domain family 4 member G	12	0.0444444
0.305592	339834	CCDC36	coiled-coil domain containing 36	10	0.0666667
0.32552	341947	COX8C	cytochrome c oxidase subunit 8C	24	0.221014
0.321618	347918	EP400NL	EP400 N-terminal like	1	0
0.337238	373156	GSTK1	glutathione S-transferase kappa 1	35	0.0606061
0.35181	373509	USP50	ubiquitin specific peptidase 50	11	0
0.314968	374355	CCDC172	coiled-coil domain containing 172	2	0
0.292638	374907	B3GNT8	UDP-GlcNAc:betaGal beta-1,3-N-acetylglucosaminyltransferase 8	5	0.4
0.217223	378884	NHLRC1	NHL repeat containing E3 ubiquitin protein ligase 1	1	0
0.337623	386675	KRTAP10-7	keratin associated protein 10-7	38	0.139683
0.307983	386676	KRTAP10-9	keratin associated protein 10-9	26	0.380435
0.254035	386677	KRTAP10-1	keratin associated protein 10-1	14	0.560606
0.328693	386680	KRTAP10-5	keratin associated protein 10-5	21	0.403509
0.370121	386681	KRTAP10-8	keratin associated protein 10-8	31	0.270936
0.276853	386682	KRTAP10-3	keratin associated protein 10-3	47	0.169697
0.343119	387082	SUMO4	small ubiquitin-like modifier 4	47	0.0971323
0.324224	388677	NOTCH2NL	notch 2 N-terminal like	42	0.144019
0.306544	388697	HRNR	hornerin	64	0.920635
0.33338	388698	FLG2	filaggrin family member 2	104	1
0.270602	389692	MAFA	MAF bZIP transcription factor A	5	0.6
0.335226	400714			3	0
0.342273	400720	ZNF772	zinc finger protein 772	1	0
0.345833	401541	CENPP	centromere protein P	4	0.166667
0.264242	440670			1	0
0.312467	440738	MAP1LC3C	microtubule associated protein 1 light chain 3 gamma	15	0.27619
0.287191	497661	C18orf32	chromosome 18 open reading frame 32	110	0.951793
0.289267	548593	SLX1A	SLX1 homolog A, structure-specific endonuclease subunit	13	0.115385
0.285042	553115	PEF1	penta-EF-hand domain containing 1	7	0.0476191
0.332863	643314	KIAA0754	KIAA0754	1	0
0.322145	654364	NME1-NME2	NME1-NME2 readthrough	23	0.0428571
0.296087	727800	RNF208	ring finger protein 208	1	0
0.366387	728642	CDK11A	cyclin dependent kinase 11A	3	0
0.285593	728937	RPS26P25		174	0.639891
0.334656	732272			20	0.0849673
0.288314	100132406	NBPF10	NBPF member 10	1	0
0.333051	100290337			14	0.153846
