# Supplementary material for: Inborn errors of metabolism and the human interactome: a systems medicine approach
Source: J Inherit Metab Dis. 2018 Feb 5;41(3):285–96. doi: 10.1007/s10545-018-0140-0 (PMC5959957; doi:10.1007/s10545-018-0140-0)
Supplement: Supplementary file 3 — (XLSX 18 kb) [file 10545_2018_140_MOESM3_ESM.xlsx]

## Sheet: Panther pathway results
Panther output for pathway enrichment analysis
Group	PANTHER Pathway	Homo sapiens - REFLIST	Upload	Expected	Over/Under	Fold Enrichment	Corrected P-Value
SSIEM 01	Phenylethylamine degradation (P02766)	4	3	0.07	+	42.12	0.00907
	Serine glycine biosynthesis (P02776)	5	3	0.09	+	33.69	0.0175
	5-Hydroxytryptamine degredation (P04372)	21	11	0.37	+	29.41	4.96e-11
	Toll receptor signaling pathway (P00054)	57	8	1.02	+	7.88	0.00172
	Ras Pathway (P04393)	74	10	1.32	+	7.59	0.000193
	B cell activation (P00010)	68	7	1.21	+	5.78	0.0408
	CCKR signaling map (P06959)	173	15	3.08	+	4.87	0.000124
	FGF signaling pathway (P00021)	122	10	2.17	+	4.6	0.0135
	Angiogenesis (P00005)	174	13	3.1	+	4.2	0.00318
	PDGF signaling pathway (P00047)	149	11	2.65	+	4.15	0.0152
	EGF receptor signaling pathway (P00018)	139	10	2.48	+	4.04	0.0383
	Unclassified (UNCLASSIFIED)	18373	262	327.18	-	0.8	0
SSIEM 02	Pentose phosphate pathway (P02762)	8	6	0.1	+	58.12	2.33e-07
	Asparagine and aspartate biosynthesis (P02730)	4	3	0.05	+	58.12	0.00349
	Glycolysis (P00024)	20	12	0.26	+	46.5	1.81e-14
	5-Hydroxytryptamine degredation (P04372)	21	9	0.27	+	33.21	2.4e-09
	Fructose galactose metabolism (P02744)	12	5	0.15	+	32.29	0.000101
	Pyruvate metabolism (P02772)	11	4	0.14	+	28.18	0.00237
	De novo pyrimidine ribonucleotides biosythesis (P02740)	14	4	0.18	+	22.14	0.00602
	De novo pyrimidine deoxyribonucleotide biosynthesis (P02739)	14	4	0.18	+	22.14	0.00602
	De novo purine biosynthesis (P02738)	31	8	0.4	+	20	1.66e-06
	p53 pathway by glucose deprivation (P04397)	22	5	0.28	+	17.61	0.00188
	Interferon-gamma signaling pathway (P00035)	30	5	0.39	+	12.92	0.00815
	Ras Pathway (P04393)	74	10	0.95	+	10.47	1.02e-05
	Insulin/IGF pathway-protein kinase B signaling cascade (P00033)	40	5	0.52	+	9.69	0.0309
	p38 MAPK pathway (P05918)	41	5	0.53	+	9.45	0.0346
	p53 pathway feedback loops 2 (P04398)	51	6	0.66	+	9.12	0.00986
	CCKR signaling map (P06959)	173	18	2.23	+	8.06	3.68e-09
	B cell activation (P00010)	68	7	0.88	+	7.98	0.00558
	VEGF signaling pathway (P00056)	69	7	0.89	+	7.86	0.00612
	FGF signaling pathway (P00021)	122	11	1.57	+	6.99	0.000121
	Parkinson disease (P00049)	100	9	1.29	+	6.97	0.00125
	Alzheimer disease-amyloid secretase pathway (P00003)	68	6	0.88	+	6.84	0.0462
	p53 pathway (P00059)	91	8	1.17	+	6.81	0.00472
	Endothelin signaling pathway (P00019)	86	7	1.11	+	6.31	0.0238
	Apoptosis signaling pathway (P00006)	119	9	1.54	+	5.86	0.00484
	Angiogenesis (P00005)	174	13	2.25	+	5.79	9.74e-05
	Gonadotropin-releasing hormone receptor pathway (P06664)	236	17	3.05	+	5.58	3.02e-06
	EGF receptor signaling pathway (P00018)	139	10	1.79	+	5.58	0.00269
	Integrin signalling pathway (P00034)	194	11	2.5	+	4.39	0.00882
	Unclassified (UNCLASSIFIED)	18373	165	237.08	-	0.7	0
SSIEM 03	Acetate utilization (P02722)	3	2	0.02	+	89.18	0.0394
	Toll receptor signaling pathway (P00054)	57	5	0.43	+	11.73	0.0125
	Unclassified (UNCLASSIFIED)	18373	126	137.35	-	0.92	0
SSIEM 04	ATP synthesis (P02721)	7	4	0.21	+	18.66	0.0118
	Toll receptor signaling pathway (P00054)	57	17	1.75	+	9.74	9.45e-10
	Apoptosis signaling pathway (P00006)	119	25	3.64	+	6.86	2.42e-11
	B cell activation (P00010)	68	12	2.08	+	5.76	0.000306
	Parkinson disease (P00049)	100	16	3.06	+	5.23	2.29e-05
	p53 pathway feedback loops 2 (P04398)	51	8	1.56	+	5.12	0.0345
	p53 pathway (P00059)	91	12	2.79	+	4.31	0.00537
	CCKR signaling map (P06959)	173	21	5.3	+	3.96	2.73e-05
	T cell activation (P00053)	97	11	2.97	+	3.7	0.0411
	Gonadotropin-releasing hormone receptor pathway (P06664)	236	26	7.23	+	3.6	6.41e-06
	FGF signaling pathway (P00021)	122	13	3.74	+	3.48	0.0215
	EGF receptor signaling pathway (P00018)	139	14	4.26	+	3.29	0.0215
	Huntington disease (P00029)	142	14	4.35	+	3.22	0.0267
	Unclassified (UNCLASSIFIED)	18373	513	562.51	-	0.91	0
SSIEM 05	Salvage pyrimidine deoxyribonucleotides (P02774)	3	2	0.02	+	92.72	0.0365
	De novo pyrimidine deoxyribonucleotide biosynthesis (P02739)	14	9	0.1	+	89.41	3.37e-13
	De novo purine biosynthesis (P02738)	31	18	0.22	+	80.76	1.33e-26
	Pyrimidine Metabolism (P02771)	10	5	0.07	+	69.54	2.26e-06
	Salvage pyrimidine ribonucleotides (P02775)	13	6	0.09	+	64.19	1.24e-07
	Purine metabolism (P02769)	7	3	0.05	+	59.61	0.00321
	P53 pathway feedback loops 1 (P04392)	7	3	0.05	+	59.61	0.00321
	5-Hydroxytryptamine degredation (P04372)	21	9	0.15	+	59.61	1.24e-11
	De novo pyrimidine ribonucleotides biosythesis (P02740)	14	4	0.1	+	39.74	0.000608
	p53 pathway feedback loops 2 (P04398)	51	5	0.37	+	13.64	0.00616
	p53 pathway (P00059)	91	8	0.65	+	12.23	6.37e-05
	Unclassified (UNCLASSIFIED)	18373	81	132.1	-	0.61	0
SSIEM 06	Cholesterol biosynthesis (P00014)	13	3	0.08	+	37.57	0.0125
	Unclassified (UNCLASSIFIED)	18373	109	112.85	-	0.97	0
SSIEM 07	no significantly enriched pathways found
SSIEM 08	Phenylethylamine degradation (P02766)	4	3	0.05	+	56.26	0.00385
	JAK/STAT signaling pathway (P00038)	17	7	0.23	+	30.89	7.45e-07
	Interferon-gamma signaling pathway (P00035)	30	7	0.4	+	17.5	3.43e-05
	CCKR signaling map (P06959)	173	17	2.31	+	7.37	5.23e-08
	PDGF signaling pathway (P00047)	149	14	1.99	+	7.05	3.38e-06
	Angiogenesis (P00005)	174	15	2.32	+	6.47	3.24e-06
	Interleukin signaling pathway (P00036)	96	8	1.28	+	6.25	0.0086
	Gonadotropin-releasing hormone receptor pathway (P06664)	236	13	3.15	+	4.13	0.00357
	Unclassified (UNCLASSIFIED)	18373	198	244.95	-	0.81	0
SSIEM 09	Mannose metabolism (P02752)	6	3	0.03	+	> 100	0.000684
	Pentose phosphate pathway (P02762)	8	3	0.04	+	75.01	0.00161
	Fructose galactose metabolism (P02744)	12	3	0.06	+	50	0.00536
	Glycolysis (P00024)	20	3	0.1	+	30	0.0241
	Unclassified (UNCLASSIFIED)	18373	83	91.86	-	0.9	0
SSIEM 10	Insulin/IGF pathway-mitogen activated protein kinase kinase/MAP kinase cascade (P00032)	33	5	0.25	+	19.89	0.00103
	CCKR signaling map (P06959)	173	9	1.32	+	6.83	0.00138
	Angiogenesis (P00005)	174	8	1.33	+	6.04	0.0104
	Gonadotropin-releasing hormone receptor pathway (P06664)	236	10	1.8	+	5.56	0.00253
	Unclassified (UNCLASSIFIED)	18373	120	139.97	-	0.86	0
SSIEM 11	no significantly enriched pathways found
SSIEM 12	Phenylethylamine degradation (P02766)	4	3	0.02	+	> 100	0.000128
	5-Hydroxytryptamine biosynthesis (P04371)	3	2	0.01	+	> 100	0.013
	5-Hydroxytryptamine degredation (P04372)	21	11	0.09	+	> 100	6.19e-18
	Asparagine and aspartate biosynthesis (P02730)	4	2	0.02	+	> 100	0.023
	Insulin/IGF pathway-mitogen activated protein kinase kinase/MAP kinase cascade (P00032)	33	4	0.14	+	28.29	0.00224
	Metabotropic glutamate receptor group I pathway (P00041)	26	3	0.11	+	26.93	0.0329
	Histamine H2 receptor mediated signaling pathway (P04386)	26	3	0.11	+	26.93	0.0329
	Enkephalin release (P05913)	35	4	0.15	+	26.67	0.00281
	Dopamine receptor mediated signaling pathway (P05912)	60	6	0.26	+	23.34	4.41e-05
	p38 MAPK pathway (P05918)	41	4	0.18	+	22.77	0.00519
	Ionotropic glutamate receptor pathway (P00037)	51	4	0.22	+	18.3	0.012
	VEGF signaling pathway (P00056)	69	5	0.3	+	16.91	0.00213
	Endothelin signaling pathway (P00019)	86	6	0.37	+	16.28	0.00035
	Ras Pathway (P04393)	74	5	0.32	+	15.77	0.00298
	CCKR signaling map (P06959)	173	10	0.74	+	13.49	7.23e-07
	Parkinson disease (P00049)	100	5	0.43	+	11.67	0.0123
	PDGF signaling pathway (P00047)	149	7	0.64	+	10.96	0.000646
	EGF receptor signaling pathway (P00018)	139	6	0.6	+	10.07	0.0052
	FGF signaling pathway (P00021)	122	5	0.52	+	9.56	0.0309
	Inflammation mediated by chemokine and cytokine signaling pathway (P00031)	261	9	1.12	+	8.05	0.000323
	Angiogenesis (P00005)	174	6	0.75	+	8.05	0.0178
	Gonadotropin-releasing hormone receptor pathway (P06664)	236	8	1.01	+	7.91	0.00139
	Unclassified (UNCLASSIFIED)	18373	45	78.73	-	0.57	0
SSIEM 13	Phenylethylamine degradation (P02766)	4	3	0.02	+	> 100	0.000337
	Acetate utilization (P02722)	3	2	0.02	+	> 100	0.0246
	5-Hydroxytryptamine biosynthesis (P04371)	3	2	0.02	+	> 100	0.0246
	Formyltetrahydroformate biosynthesis (P02743)	8	4	0.05	+	84.69	3.05e-05
	De novo pyrimidine ribonucleotides biosythesis (P02740)	14	5	0.08	+	60.49	4.44e-06
	De novo pyrimidine deoxyribonucleotide biosynthesis (P02739)	14	5	0.08	+	60.49	4.44e-06
	Salvage pyrimidine ribonucleotides (P02775)	13	4	0.08	+	52.11	0.000208
	De novo purine biosynthesis (P02738)	31	7	0.18	+	38.25	1.58e-07
	Ionotropic glutamate receptor pathway (P00037)	51	4	0.3	+	13.28	0.0414
	Unclassified (UNCLASSIFIED)	18373	74	108.48	-	0.68	0
SSIEM 14	Blood coagulation (P00011)	48	5	0.42	+	12.02	0.0112
	TGF-beta signaling pathway (P00052)	98	8	0.85	+	9.42	0.000447
	Gonadotropin-releasing hormone receptor pathway (P06664)	236	11	2.05	+	5.38	0.00133
	Inflammation mediated by chemokine and cytokine signaling pathway (P00031)	261	10	2.26	+	4.42	0.0173
	Unclassified (UNCLASSIFIED)	18373	135	159.22	-	0.85	0
All	Pentose phosphate pathway (P02762)	8	6	0.7	+	8.61	0.014
	JAK/STAT signaling pathway (P00038)	17	11	1.48	+	7.43	7.65e-05
	De novo purine biosynthesis (P02738)	31	20	2.7	+	7.4	2e-09
	De novo pyrimidine deoxyribonucleotide biosynthesis (P02739)	14	9	1.22	+	7.38	0.000873
	Glycolysis (P00024)	20	12	1.74	+	6.89	5.15e-05
	Interferon-gamma signaling pathway (P00035)	30	17	2.61	+	6.5	4.53e-07
	Salvage pyrimidine ribonucleotides (P02775)	13	7	1.13	+	6.18	0.0282
	5-Hydroxytryptamine degredation (P04372)	21	11	1.83	+	6.01	0.000571
	Toll receptor signaling pathway (P00054)	57	23	4.97	+	4.63	5.09e-07
	Ras Pathway (P04393)	74	28	6.45	+	4.34	4.34e-08
	p38 MAPK pathway (P05918)	41	15	3.57	+	4.2	0.000839
	B cell activation (P00010)	68	24	5.93	+	4.05	2.89e-06
	CCKR signaling map (P06959)	173	60	15.07	+	3.98	2.06e-16
	Apoptosis signaling pathway (P00006)	119	40	10.37	+	3.86	2.76e-10
	p53 pathway feedback loops 2 (P04398)	51	17	4.44	+	3.83	0.000689
	p53 pathway (P00059)	91	29	7.93	+	3.66	9.37e-07
	VEGF signaling pathway (P00056)	69	21	6.01	+	3.49	0.000226
	Parkinson disease (P00049)	100	30	8.71	+	3.44	1.95e-06
	Gonadotropin-releasing hormone receptor pathway (P06664)	236	68	20.56	+	3.31	1.13e-14
	T cell activation (P00053)	97	27	8.45	+	3.19	4.35e-05
	Interleukin signaling pathway (P00036)	96	26	8.36	+	3.11	0.000118
	PDGF signaling pathway (P00047)	149	39	12.98	+	3	5.84e-07
	Angiogenesis (P00005)	174	45	15.16	+	2.97	5.51e-08
	TGF-beta signaling pathway (P00052)	98	25	8.54	+	2.93	0.000535
	FGF signaling pathway (P00021)	122	30	10.63	+	2.82	0.000125
	EGF receptor signaling pathway (P00018)	139	32	12.11	+	2.64	0.000216
	Endothelin signaling pathway (P00019)	86	19	7.49	+	2.54	0.0463
	Inflammation mediated by chemokine and cytokine signaling pathway (P00031)	261	53	22.74	+	2.33	5.4e-06
	Huntington disease (P00029)	142	27	12.37	+	2.18	0.0324
	Integrin signalling pathway (P00034)	194	36	16.9	+	2.13	0.00518
