# Supplementary material for: Inborn errors of metabolism and the human interactome: a systems medicine approach
Source: J Inherit Metab Dis. 2018 Feb 5;41(3):285–96. doi: 10.1007/s10545-018-0140-0 (PMC5959957; doi:10.1007/s10545-018-0140-0)
Supplement: Supplementary file 4 — (XLSX 52 kb) [file 10545_2018_140_MOESM4_ESM.xlsx]

## Sheet: Blatt1
Separation scores for pairwise comparison of IEM disease with non-IEM disease
IEM disease group	Non-IEM disease (MeSH-term)	Separation score
6	albuminuria	-0.0797619
6	proteinuria	-0.0797619
6	urination_disorders	-0.0797619
6	urological_manifestations	-0.0797619
6	stomatognathic_system_abnormalities	-0.054386
14	rectal_diseases	0.00338346
14	albuminuria	0.012782
14	proteinuria	0.012782
14	urination_disorders	0.012782
14	urological_manifestations	0.012782
6	leukemia,_lymphocytic,_chronic,_b-cell	0.0541667
4	cranial_nerve_diseases	0.0660889
6	myocardial_infarction	0.0947368
13	albuminuria	0.10652
13	proteinuria	0.10652
13	urination_disorders	0.10652
13	urological_manifestations	0.10652
14	alzheimer_disease	0.109821
14	leukemia,_lymphocytic,_chronic,_b-cell	0.112121
6	hyperinsulinism	0.125714
6	insulin_resistance	0.125714
14	motor_neuron_disease	0.126667
8	hyperinsulinism	0.143101
8	insulin_resistance	0.143101
14	dementia	0.147807
14	keratosis	0.154579
8	metabolic_syndrome_x	0.154762
6	glioma	0.161538
6	alzheimer_disease	0.173558
6	keratosis	0.175422
6	neoplasms,_neuroepithelial	0.175422
6	dementia	0.179129
6	spastic_paraplegia,_hereditary	0.183333
1	brain_diseases,_metabolic	0.184046
14	leukemia,_b-cell	0.184091
1	brain_diseases,_metabolic,_inborn	0.184623
6	ankylosis	0.184848
6	spondylitis,_ankylosing	0.184848
6	metabolic_syndrome_x	0.188095
6	coronary_artery_disease	0.189316
10	brain_diseases,_metabolic	0.197976
10	brain_diseases,_metabolic,_inborn	0.198584
6	pancreatic_diseases	0.2
6	genital_neoplasms,_female	0.208523
14	body_weight	0.209524
14	obesity	0.209524
14	overnutrition	0.209524
14	overweight	0.209524
6	esophageal_diseases	0.211905
14	arteriosclerosis	0.214611
6	thoracic_neoplasms	0.215152
6	urologic_neoplasms	0.219841
14	bone_diseases,_metabolic	0.223529
14	osteoporosis	0.223529
14	coronary_artery_disease	0.224442
6	aneurysm	0.227778
6	leukemia,_b-cell	0.228139
8	dementia	0.230915
6	endocrine_gland_neoplasms	0.230962
14	pancreatic_diseases	0.233333
6	lung_neoplasms	0.235088
6	respiratory_tract_neoplasms	0.235088
4	parkinson_disease	0.239706
4	parkinsonian_disorders	0.239706
8	myocardial_infarction	0.240741
6	kidney_neoplasms	0.246667
6	genital_diseases,_female	0.247932
6	myocardial_ischemia	0.248273
6	nevi_and_melanomas	0.25
8	pathological_conditions,_anatomical	0.253333
4	muscular_diseases	0.253667
14	proteostasis_deficiencies	0.253955
6	coronary_disease	0.254681
3	leukemia,_b-cell	0.256234
14	myocardial_infarction	0.257143
6	motor_neuron_disease	0.26
8	alzheimer_disease	0.261642
4	basal_ganglia_diseases	0.262166
14	aneurysm	0.265385
6	arteriosclerosis	0.26622
14	amyotrophic_lateral_sclerosis	0.266667
5	nevi_and_melanomas	0.267614
6	adrenal_gland_diseases	0.268627
8	pancreatic_diseases	0.269048
13	coronary_disease	0.269908
14	lymphoma,_non-hodgkin	0.270614
14	lymphoma	0.270614
6	death,_sudden,_cardiac	0.271429
6	death,_sudden	0.271429
6	death	0.271429
6	heart_arrest	0.271429
14	hyperinsulinism	0.273333
14	insulin_resistance	0.273333
14	arterial_occlusive_diseases	0.278378
6	blood_protein_disorders	0.279365
14	gout	0.279902
6	carotid_artery_diseases	0.283333
3	esophageal_diseases	0.285714
13	myocardial_ischemia	0.286541
5	albuminuria	0.287157
5	proteinuria	0.287157
5	urination_disorders	0.287157
5	urological_manifestations	0.287157
4	movement_disorders	0.287636
6	bile_duct_diseases	0.288571
6	ovarian_neoplasms	0.289286
6	bone_diseases,_metabolic	0.290909
6	osteoporosis	0.290909
8	albuminuria	0.293155
8	proteinuria	0.293155
8	urination_disorders	0.293155
8	urological_manifestations	0.293155
14	glomerulonephritis	0.293162
14	nephritis	0.293162
6	spinal_diseases	0.293333
6	spondylarthritis	0.293333
6	spondylarthropathies	0.293333
6	spondylitis	0.293333
13	dementia	0.294928
4	albuminuria	0.297833
4	proteinuria	0.297833
4	urination_disorders	0.297833
4	urological_manifestations	0.297833
13	bone_diseases,_metabolic	0.297838
13	osteoporosis	0.297838
13	coronary_artery_disease	0.298989
6	malformations_of_cortical_development	0.3
14	malformations_of_cortical_development	0.3
14	nevi_and_melanomas	0.3
6	neoplasms,_germ_cell_and_embryonal	0.300877
6	liver_cirrhosis	0.301449
6	cholestasis,_intrahepatic	0.302273
6	cholestasis	0.302273
6	liver_cirrhosis,_biliary	0.302273
4	spinal_cord_diseases	0.303472
14	tauopathies	0.304882
6	tauopathies	0.305114
6	neoplastic_syndromes,_hereditary	0.305655
6	spinocerebellar_ataxias	0.306203
6	osteochondrodysplasias	0.306236
6	amyotrophic_lateral_sclerosis	0.306667
3	lymphoma,_non-hodgkin	0.307302
3	lymphoma	0.307302
2	albuminuria	0.30801
2	proteinuria	0.30801
2	urination_disorders	0.30801
2	urological_manifestations	0.30801
6	neuroectodermal_tumors	0.308289
6	spinocerebellar_degenerations	0.308333
4	motor_neuron_disease	0.309067
4	urologic_diseases	0.310159
6	dyskinesias	0.312121
14	coronary_disease	0.313082
13	tauopathies	0.314449
6	glomerulonephritis	0.315385
6	nephritis	0.315385
6	neoplasms,_nerve_tissue	0.315873
6	arterial_occlusive_diseases	0.323059
6	adnexal_diseases	0.325
6	ovarian_diseases	0.325
4	stomatognathic_diseases	0.325341
13	alzheimer_disease	0.326616
14	glioma	0.328571
6	lymphoma,_non-hodgkin	0.330672
6	lymphoma	0.330672
14	ankylosis	0.331373
14	spondylitis,_ankylosing	0.331373
13	arteriosclerosis	0.331985
14	ectodermal_dysplasia	0.334783
6	leukemia,_myeloid	0.335417
14	endocrine_gland_neoplasms	0.337888
3	bone_diseases,_metabolic	0.337912
3	osteoporosis	0.337912
6	carcinoma	0.34011
8	arteriosclerosis	0.341458
6	ataxia	0.341667
6	cerebellar_ataxia	0.341667
14	myocardial_ischemia	0.341786
13	myocardial_infarction	0.342353
4	spastic_paraplegia,_hereditary	0.343984
6	cerebrovascular_disorders	0.344269
8	tauopathies	0.344697
3	head_and_neck_neoplasms	0.345098
4	lymphoma,_non-hodgkin	0.346442
4	lymphoma	0.346442
5	pancreatic_diseases	0.348864
3	motor_neuron_disease	0.349194
3	amyotrophic_lateral_sclerosis	0.349672
14	spastic_paraplegia,_hereditary	0.35
4	heredodegenerative_disorders,_nervous_system	0.350601
6	neoplasms,_glandular_and_epithelial	0.351263
4	brain_diseases,_metabolic	0.352451
8	aneurysm	0.352564
6	anemia,_aplastic	0.354378
13	pancreatic_diseases	0.36
4	myocardial_infarction	0.360867
4	mouth_diseases	0.362474
4	dyskinesias	0.362541
14	ocular_motility_disorders	0.363235
4	leukemia,_lymphocytic,_chronic,_b-cell	0.365196
6	adenocarcinoma	0.367325
5	coronary_artery_disease	0.368735
2	brain_diseases,_metabolic	0.369176
2	brain_diseases,_metabolic,_inborn	0.370288
6	diabetes_mellitus,_type_2	0.371526
6	leukemia,_myeloid,_acute	0.372225
6	cerebellar_diseases	0.372304
6	neuroendocrine_tumors	0.372619
4	uveal_diseases	0.372745
5	glioma	0.373206
3	glioma	0.37381
4	mental_retardation,_x-linked	0.373965
6	celiac_disease	0.374427
6	malabsorption_syndromes	0.374427
6	bone_marrow_diseases	0.374527
6	biliary_tract_diseases	0.375134
4	carcinoma	0.377101
14	ovarian_neoplasms	0.377444
6	carcinoma,_renal_cell	0.380602
8	keratosis	0.382784
6	liver_diseases	0.38378
4	brain_diseases,_metabolic,_inborn	0.383983
7	myocardial_infarction	0.384211
14	neoplasms,_neuroepithelial	0.385348
8	coronary_artery_disease	0.385781
6	crohn_disease	0.386055
6	cranial_nerve_diseases	0.38609
6	hereditary_sensory_and_motor_neuropathy	0.386414
12	esophageal_diseases	0.386466
14	genital_neoplasms,_female	0.386532
13	arterial_occlusive_diseases	0.386765
4	neuromuscular_diseases	0.386766
6	head_and_neck_neoplasms	0.388406
14	dysostoses	0.389011
6	colorectal_neoplasms	0.38985
6	intestinal_neoplasms	0.38985
13	glomerulonephritis	0.391174
13	nephritis	0.391174
6	tdp-43_proteinopathies	0.39147
3	albuminuria	0.392857
3	neuroendocrine_tumors	0.392857
3	proteinuria	0.392857
3	urination_disorders	0.392857
3	urological_manifestations	0.392857
6	ocular_motility_disorders	0.393182
13	varicose_veins	0.393333
4	amyotrophic_lateral_sclerosis	0.394112
6	digestive_system_neoplasms	0.395055
13	death,_sudden,_cardiac	0.396813
13	death,_sudden	0.396813
13	death	0.396813
13	heart_arrest	0.396813
3	gout	0.39881
13	hyperinsulinism	0.4
13	insulin_resistance	0.4
14	varicose_veins	0.4
6	spinal_cord_diseases	0.400509
6	gout	0.400758
3	neoplasms,_nerve_tissue	0.40102
8	varicose_veins	0.401754
4	neoplasms,_glandular_and_epithelial	0.404009
3	cranial_nerve_diseases	0.404762
14	genital_diseases,_female	0.40487
14	adnexal_diseases	0.405
14	ovarian_diseases	0.405
14	metabolic_syndrome_x	0.405639
3	neuroectodermal_tumors	0.408613
13	spastic_paraplegia,_hereditary	0.41
8	arterial_occlusive_diseases	0.411712
6	disorders_of_sex_development	0.41201
4	genetic_diseases,_x-linked	0.414043
1	head_and_neck_neoplasms	0.414146
4	spinocerebellar_degenerations	0.415536
3	neoplasms,_neuroepithelial	0.416667
10	mental_retardation,_x-linked	0.416863
14	digestive_system_neoplasms	0.417477
4	head_and_neck_neoplasms	0.418071
14	macular_degeneration	0.419048
6	parkinson_disease	0.420044
6	parkinsonian_disorders	0.420044
3	alzheimer_disease	0.421726
14	tdp-43_proteinopathies	0.42193
4	neurologic_manifestations	0.421931
4	neurobehavioral_manifestations	0.422171
14	stomatognathic_diseases	0.422989
14	lung_neoplasms	0.42381
14	respiratory_tract_neoplasms	0.42381
4	intellectual_disability	0.423854
3	tdp-43_proteinopathies	0.424527
4	neurodegenerative_diseases	0.424907
6	sarcoma	0.425714
6	gastrointestinal_neoplasms	0.426263
2	death,_sudden,_cardiac	0.426357
2	death,_sudden	0.426357
2	death	0.426357
2	heart_arrest	0.426357
6	breast_diseases	0.426716
6	breast_neoplasms	0.426716
6	urologic_diseases	0.427156
5	arteriosclerosis	0.427452
4	ankylosis	0.427696
4	spondylitis,_ankylosing	0.427696
10	death,_sudden,_cardiac	0.428324
10	death,_sudden	0.428324
10	death	0.428324
10	heart_arrest	0.428324
4	urologic_neoplasms	0.428504
4	spinocerebellar_ataxias	0.429184
14	neuroendocrine_tumors	0.430075
6	peripheral_nervous_system_diseases	0.430083
4	behcet_syndrome	0.430248
4	panuveitis	0.430248
4	uveitis,_anterior	0.430248
4	uveitis	0.430248
4	coronary_artery_disease	0.431344
5	tauopathies	0.431818
3	myocardial_infarction	0.43323
6	varicose_veins	0.433333
8	nevi_and_melanomas	0.433333
12	nevi_and_melanomas	0.433333
14	urologic_neoplasms	0.433816
2	pancreatic_diseases	0.434215
13	urologic_diseases	0.43427
8	death,_sudden,_cardiac	0.436012
8	death,_sudden	0.436012
8	death	0.436012
8	heart_arrest	0.436012
4	stomatognathic_system_abnormalities	0.436625
6	infant,_newborn,_diseases	0.436801
13	ankylosis	0.437477
13	spondylitis,_ankylosing	0.437477
5	dementia	0.438032
4	adenocarcinoma	0.438615
6	mouth_diseases	0.438657
5	coronary_disease	0.438859
5	neoplasms,_neuroepithelial	0.439243
5	leukemia,_b-cell	0.439394
5	myocardial_ischemia	0.439394
13	keratosis	0.440331
4	liver_cirrhosis	0.441004
3	dementia	0.442071
5	myocardial_infarction	0.442815
12	myocardial_infarction	0.442857
3	coronary_artery_disease	0.443681
6	polyneuropathies	0.443708
8	myocardial_ischemia	0.44385
6	craniofacial_abnormalities	0.445
6	stomatognathic_diseases	0.445098
3	neoplasms,_germ_cell_and_embryonal	0.4452
13	endocrine_gland_neoplasms	0.445507
9	leukemia,_lymphocytic,_chronic,_b-cell	0.447026
12	bone_diseases,_metabolic	0.447059
12	osteoporosis	0.447059
13	lymphoma,_non-hodgkin	0.448038
13	lymphoma	0.448038
4	ocular_motility_disorders	0.448529
6	genital_neoplasms,_male	0.44871
4	neoplasms,_germ_cell_and_embryonal	0.448778
4	bile_duct_diseases	0.448852
4	ataxia	0.44887
4	cerebellar_ataxia	0.44887
4	leukemia,_b-cell	0.449392
6	ectodermal_dysplasia	0.45
4	liver_diseases	0.450404
14	mouth_diseases	0.450439
6	genital_diseases,_male	0.451595
6	myeloproliferative_disorders	0.452269
10	celiac_disease	0.452707
10	malabsorption_syndromes	0.452707
4	neuroectodermal_tumors	0.453431
4	spinal_diseases	0.453549
4	spondylarthritis	0.453549
4	spondylarthropathies	0.453549
4	spondylitis	0.453549
4	alzheimer_disease	0.45597
14	neoplasms,_germ_cell_and_embryonal	0.456304
14	thoracic_neoplasms	0.456818
3	arteriosclerosis	0.457007
4	skin_diseases,_vascular	0.457164
4	vasculitis	0.457164
4	neoplasms,_nerve_tissue	0.457337
14	death,_sudden,_cardiac	0.458271
14	death,_sudden	0.458271
14	death	0.458271
14	heart_arrest	0.458271
6	chromosome_disorders	0.458333
1	dementia	0.458814
4	dementia	0.459267
4	colitis,_ulcerative	0.459653
4	colitis	0.459653
13	head_and_neck_neoplasms	0.460906
14	neuroectodermal_tumors	0.461086
6	charcot-marie-tooth_disease	0.461261
14	dwarfism	0.461414
12	neuroendocrine_tumors	0.461654
3	hyperinsulinism	0.462527
3	insulin_resistance	0.462527
4	biliary_tract_diseases	0.463235
6	neoplasms,_connective_and_soft_tissue	0.463271
4	rheumatic_diseases	0.463284
14	colorectal_neoplasms	0.463853
14	intestinal_neoplasms	0.463853
6	pathological_conditions,_anatomical	0.464706
4	celiac_disease	0.466206
4	malabsorption_syndromes	0.466206
5	adenocarcinoma	0.466315
2	coronary_artery_disease	0.466794
13	aneurysm	0.467576
6	rectal_diseases	0.467857
14	spinocerebellar_ataxias	0.468723
6	basal_ganglia_diseases	0.469886
4	kidney_neoplasms	0.470015
5	alzheimer_disease	0.470245
4	pancreatic_diseases	0.470324
4	male_urogenital_diseases	0.470515
8	macular_degeneration	0.470833
4	myocardial_ischemia	0.470957
14	neoplasms,_nerve_tissue	0.471429
4	crohn_disease	0.471759
3	leukemia,_lymphocytic,_chronic,_b-cell	0.47381
4	psoriasis	0.47417
4	skin_diseases,_papulosquamous	0.47417
13	nevi_and_melanomas	0.474286
4	cholestasis,_intrahepatic	0.475802
4	cholestasis	0.475802
4	liver_cirrhosis,_biliary	0.475802
4	lupus_erythematosus,_systemic	0.476368
8	proteostasis_deficiencies	0.4764
4	arteriosclerosis	0.476654
3	proteostasis_deficiencies	0.47683
4	arterial_occlusive_diseases	0.476908
4	cerebellar_diseases	0.477557
4	coronary_disease	0.477773
1	alzheimer_disease	0.47785
13	motor_neuron_disease	0.48
13	leukemia,_b-cell	0.480202
6	mental_retardation,_x-linked	0.480305
4	lung_diseases	0.480428
4	respiratory_tract_diseases	0.480428
6	prostatic_diseases	0.481222
6	prostatic_neoplasms	0.481222
1	brain_diseases	0.481661
3	parkinson_disease	0.481906
3	parkinsonian_disorders	0.481906
6	musculoskeletal_abnormalities	0.482258
14	spinal_diseases	0.483333
14	spondylarthritis	0.483333
14	spondylarthropathies	0.483333
14	spondylitis	0.483333
13	ocular_motility_disorders	0.483649
13	diabetes_mellitus,_type_2	0.483851
4	bone_marrow_diseases	0.484263
4	signs_and_symptoms	0.484399
6	pathologic_processes	0.484512
6	dwarfism	0.486325
14	dyskinesias	0.486667
4	leukemia,_lymphoid	0.486999
6	urogenital_neoplasms	0.489254
5	bone_diseases,_metabolic	0.489305
5	osteoporosis	0.489305
6	intellectual_disability	0.489608
1	myocardial_ischemia	0.489899
14	leukemia,_myeloid	0.490395
9	myocardial_infarction	0.490489
5	neuroectodermal_tumors	0.491406
5	head_and_neck_neoplasms	0.491436
5	stomatognathic_diseases	0.491436
6	rheumatic_diseases	0.493206
6	genetic_diseases,_x-linked	0.493634
6	colitis,_ulcerative	0.493706
6	colitis	0.493706
4	hypersensitivity,_immediate	0.493814
4	hypersensitivity	0.493814
13	ectodermal_dysplasia	0.494884
14	stomatognathic_system_abnormalities	0.495238
8	coronary_disease	0.495282
4	arthritis	0.495327
4	joint_diseases	0.495327
1	coronary_disease	0.495687
4	gastroenteritis	0.495703
4	inflammatory_bowel_diseases	0.495756
14	cardiomegaly	0.495779
14	cardiomyopathy,_dilated	0.495779
4	hereditary_sensory_and_motor_neuropathy	0.495965
4	genital_diseases,_male	0.496472
6	proteostasis_deficiencies	0.49664
8	glomerulonephritis	0.497105
8	nephritis	0.497105
4	endocrine_gland_neoplasms	0.499055
4	tdp-43_proteinopathies	0.499195
2	arterial_occlusive_diseases	0.5
7	pancreatic_diseases	0.5
4	vascular_diseases	0.500029
6	movement_disorders	0.500395
5	neoplasms,_nerve_tissue	0.500775
6	arthritis,_rheumatoid	0.500802
3	keratosis	0.502381
5	neoplasms,_germ_cell_and_embryonal	0.503907
6	lung_diseases	0.504081
6	respiratory_tract_diseases	0.504081
4	immunoproliferative_disorders	0.50423
