# Supplementary material for: Inborn errors of metabolism and the human interactome: a systems medicine approach
Source: J Inherit Metab Dis. 2018 Feb 5;41(3):285–96. doi: 10.1007/s10545-018-0140-0 (PMC5959957; doi:10.1007/s10545-018-0140-0)
Supplement: Supplementary file 5 — (XLSX 46 kb) [file 10545_2018_140_MOESM5_ESM.xlsx]

## Sheet: Blatt1
IEM drug target network
IEM disease group	OMIM diseases	Prot A (IEM)	Prot B (Drug Target)	Drugs associated with Prot B
Congenital disorders of glycosylation and other disorders of protein modification	Congenital disorder of glycosylation, type Ie, 608799 (3)	DPM1	MYC	Nadroparin
Congenital disorders of glycosylation and other disorders of protein modification	Congenital disorder of glycosylation, type IId, 607091 (3)	B4GALT1	GPX6	Glutathione
Congenital disorders of glycosylation and other disorders of protein modification	Congenital disorder of glycosylation, type IId, 607091 (3)	B4GALT1	TUBB	Vinorelbine,Vincristine,Vinblastine,Podofilox,Colchicine
Congenital disorders of glycosylation and other disorders of protein modification	Congenital disorder of glycosylation, type IId, 607091 (3)	B4GALT1	TUBA4A	Vincristine,Podofilox,Cabazitaxel
Congenital disorders of glycosylation and other disorders of protein modification	Congenital disorder of glycosylation, type Ia, 212065 (3)	PMM2	ACY3	L-Aspartic Acid
Congenital disorders of glycosylation and other disorders of protein modification	?Congenital disorder of glycosylation, type Ii, 607906 (3)|Myasthenic syndrome, congenital, 14, with tubular aggregates, 616228 (3)	ALG2	SRI	Calcium Citrate,Calcium Phosphate
Congenital disorders of glycosylation and other disorders of protein modification	?Congenital disorder of glycosylation, type Ii, 607906 (3)|Myasthenic syndrome, congenital, 14, with tubular aggregates, 616228 (3)	ALG2	PEF1	Calcium Citrate,Calcium Phosphate
Disorders in the metabolism of purines, pyrimidines and nucleotides	Adenylosuccinase deficiency, 103050 (3)	ADSL	PAICS	L-Aspartic Acid
Disorders in the metabolism of purines, pyrimidines and nucleotides	Adenylosuccinase deficiency, 103050 (3)	ADSL	ADSS	L-Aspartic Acid
Disorders in the metabolism of purines, pyrimidines and nucleotides	[Inosine triphosphatase deficiency], 613850 (3)	ITPA	IMPDH1	Mycophenolate mofetil,Ribavirin,Mycophenolic acid,Mercaptopurine
Disorders in the metabolism of purines, pyrimidines and nucleotides	Anemia, hemolytic, due to UMPH1 deficiency, 266120 (3)	NT5C3A	IMPDH1	Mycophenolate mofetil,Ribavirin,Mycophenolic acid,Mercaptopurine
Disorders in the metabolism of purines, pyrimidines and nucleotides	Adenosine deaminase deficiency, partial, 102700 (3)|Severe combined immunodeficiency due to ADA deficiency, 102700 (3)	ADA	NT5E	Pentoxifylline
Disorders in the metabolism of purines, pyrimidines and nucleotides	Adenosine deaminase deficiency, partial, 102700 (3)|Severe combined immunodeficiency due to ADA deficiency, 102700 (3)	ADA	GRB2	Pegademase bovine
Disorders in the metabolism of purines, pyrimidines and nucleotides	Adenosine deaminase deficiency, partial, 102700 (3)|Severe combined immunodeficiency due to ADA deficiency, 102700 (3)	ADA	NR3C1	Flunisolide,Diflorasone,Alclometasone,Medrysone,Amcinonide,Fluorometholone,Megestrol acetate,Beclomethasone dipropionate,Spironolactone,Betamethasone,Desoximetasone,Fluticasone propionate,Fluocinolone Acetonide,Ulobetasol,Triamcinolone,Prednisone,Flumethasone,Fludrocortisone,Hydrocortisone,Mometasone,Hydrocortamate,Mifepristone,Clocortolone,Flurandrenolide,Prednisolone,Loteprednol,Rimexolone,Meth…
Disorders in the metabolism of purines, pyrimidines and nucleotides	Adenosine deaminase deficiency, partial, 102700 (3)|Severe combined immunodeficiency due to ADA deficiency, 102700 (3)	ADA	DPP4	Atorvastatin,Sitagliptin,Vildagliptin,Alogliptin,Saxagliptin,Linagliptin
Disorders in the metabolism of purines, pyrimidines and nucleotides	Adenosine deaminase deficiency, partial, 102700 (3)|Severe combined immunodeficiency due to ADA deficiency, 102700 (3)	ADA	DRD1	Ziprasidone,Cabergoline,Cabergoline,Ropinirole,Olanzapine,Olanzapine,Methylergometrine,Clozapine,Mirtazapine,Phenylpropanolamine,Loxapine,Loxapine,Pramipexole,Promazine,Imipramine,Chlorpromazine,Chlorpromazine,Haloperidol,Triflupromazine,Amoxapine,Cinnarizine,Lisuride,Fluphenazine,Ergotamine,Apomorphine,Trimipramine,Risperidone,Propiomazine,Fenoldopam,Minaprine,Perphenazine,Flupentixol,Dopamine,D…
Disorders in the metabolism of purines, pyrimidines and nucleotides	Adenosine deaminase deficiency, partial, 102700 (3)|Severe combined immunodeficiency due to ADA deficiency, 102700 (3)	ADA	ADORA2A	Caffeine,Theophylline,Mefloquine,Adenosine,Dyphylline,Pentoxifylline,Enprofylline,Oxtriphylline,Theobromine,Defibrotide,Regadenoson
Disorders in the metabolism of purines, pyrimidines and nucleotides	Adenosine deaminase deficiency, partial, 102700 (3)|Severe combined immunodeficiency due to ADA deficiency, 102700 (3)	ADA	NT5C2	Ribavirin
Disorders in the metabolism of purines, pyrimidines and nucleotides	Adenosine deaminase deficiency, partial, 102700 (3)|Severe combined immunodeficiency due to ADA deficiency, 102700 (3)	ADA	ADORA1	Caffeine,Theophylline,Adenosine,Dyphylline,Pentoxifylline,Enprofylline,Gabapentin,Aminophylline,Oxtriphylline,Theobromine,Defibrotide
Disorders in the metabolism of purines, pyrimidines and nucleotides	Adenosine deaminase deficiency, partial, 102700 (3)|Severe combined immunodeficiency due to ADA deficiency, 102700 (3)	ADA	ADORA2B	Theophylline,Adenosine,Enprofylline,Defibrotide
Disorders in the metabolism of purines, pyrimidines and nucleotides	Aicardi-Goutieres syndrome 1, dominant and recessive, 225750 (3)|Chilblain lupus, 610448 (3)|Vasculopathy, retinal, with cerebral leukodystrophy, 192315 (3)|{Systemic lupus erythematosus, susceptibility to}, 152700 (3)	TREX1	ATM	Caffeine
Disorders in the metabolism of purines, pyrimidines and nucleotides	Aicardi-Goutieres syndrome 1, dominant and recessive, 225750 (3)|Chilblain lupus, 610448 (3)|Vasculopathy, retinal, with cerebral leukodystrophy, 192315 (3)|{Systemic lupus erythematosus, susceptibility to}, 152700 (3)	TREX1	PRKDC	Caffeine
Disorders in the metabolism of purines, pyrimidines and nucleotides	Beta-ureidopropionase deficiency, 613161 (3)	UPB1	ALDH1A2	Vitamin A,Tretinoin
Disorders in the metabolism of purines, pyrimidines and nucleotides	Glomerulocystic kidney disease with hyperuricemia and isosthenuria, 609886 (3)|Hyperuricemic nephropathy, familial juvenile 1, 162000 (3)|Medullary cystic kidney disease 2, 603860 (3)	UMOD	LTA	Etanercept
Disorders in the metabolism of purines, pyrimidines and nucleotides	Adenylosuccinase deficiency, 103050 (3)	ADSL	ADSSL1	L-Aspartic Acid
Disorders in the metabolism of purines, pyrimidines and nucleotides	Immunodeficiency due to purine nucleoside phosphorylase deficiency, 613179 (3)	PNP	NT5C2	Ribavirin
Disorders in the metabolism of purines, pyrimidines and nucleotides	Mitochondrial DNA depletion syndrome 2 (myopathic type), 609560 (3)	TK2	NT5C2	Ribavirin
Disorders in the metabolism of purines, pyrimidines and nucleotides	[Inosine triphosphatase deficiency], 613850 (3)	ITPA	NT5C2	Ribavirin
Disorders in the metabolism of purines, pyrimidines and nucleotides	Orotic aciduria, 258900 (3)	UMPS	A2M	Becaplermin,Bacitracin,Ocriplasmin
Disorders in the metabolism of purines, pyrimidines and nucleotides	Beta-ureidopropionase deficiency, 613161 (3)	UPB1	ALDH1A3	Vitamin A
Disorders in the metabolism of purines, pyrimidines and nucleotides	Beta-ureidopropionase deficiency, 613161 (3)	UPB1	ALDH2	Guanidine,Disulfiram
Disorders in the metabolism of purines, pyrimidines and nucleotides	Anemia, hemolytic, due to UMPH1 deficiency, 266120 (3)	NT5C3A	CANT1	Tromethamine
Disorders in the metabolism of purines, pyrimidines and nucleotides	Adenine phosphoribosyltransferase deficiency, 614723 (3)	APRT	MTAP	Adenine
Disorders in the metabolism of purines, pyrimidines and nucleotides	Glomerulocystic kidney disease with hyperuricemia and isosthenuria, 609886 (3)|Hyperuricemic nephropathy, familial juvenile 1, 162000 (3)|Medullary cystic kidney disease 2, 603860 (3)	UMOD	MMP8	Marimastat
Disorders in the metabolism of purines, pyrimidines and nucleotides	Immunodeficiency due to purine nucleoside phosphorylase deficiency, 613179 (3)	PNP	MTAP	Adenine
Disorders in the metabolism of purines, pyrimidines and nucleotides	Immunodeficiency due to purine nucleoside phosphorylase deficiency, 613179 (3)	PNP	NNMT	Niacin
Disorders in the metabolism of purines, pyrimidines and nucleotides	[Inosine triphosphatase deficiency], 613850 (3)	ITPA	IMPDH2	Mycophenolate mofetil,Ribavirin,Mycophenolic acid,Mercaptopurine
Disorders in the metabolism of purines, pyrimidines and nucleotides	Anemia, hemolytic, due to UMPH1 deficiency, 266120 (3)	NT5C3A	IMPDH2	Mycophenolate mofetil,Ribavirin,Mycophenolic acid,Mercaptopurine
Disorders in the metabolism of purines, pyrimidines and nucleotides	Mitochondrial DNA depletion syndrome 8A (encephalomyopathic type with renal tubulopathy), 612075 (3)|Mitochondrial DNA depletion syndrome 8B (MNGIE type), 612075 (3)|Progressive external ophthalmoplegia with mitochondrial DNA deletions, autosomal dominant, 5, 613077 (3)	RRM2B	ATM	Caffeine
Disorders in the metabolism of purines, pyrimidines and nucleotides	[Junior blood group system], 614490 (3)|[Uric acid concentration, serum, QTL1], 138900 (3)	ABCG2	PIM1	Adenosine monophosphate
Disorders in the metabolism of purines, pyrimidines and nucleotides	Beta-ureidopropionase deficiency, 613161 (3)	UPB1	GAD1	Glutamic Acid
Disorders in the metabolism of purines, pyrimidines and nucleotides	Aicardi-Goutieres syndrome 5, 612952 (3)|Chilblain lupus 2, 614415 (3)	SAMHD1	CDK2	Bosutinib
Disorders in the metabolism of purines, pyrimidines and nucleotides	AICA-ribosiduria due to ATIC deficiency, 608688 (3)	ATIC	CDK2	Bosutinib
Disorders in the metabolism of purines, pyrimidines and nucleotides	Orotic aciduria, 258900 (3)	UMPS	NOS3	L-Arginine,L-Citrulline,Sapropterin,Miconazole,Apremilast
Disorders in the metabolism of purines, pyrimidines and nucleotides	HPRT-related gout, 300323 (3)|Lesch-Nyhan syndrome, 300322 (3)	HPRT1	PRKAB1	Adenosine monophosphate,Metformin,Acetylsalicylic acid
Disorders in the metabolism of purines, pyrimidines and nucleotides	Beta-ureidopropionase deficiency, 613161 (3)	UPB1	ALDH1A1	Vitamin A,Tretinoin
Disorders in the metabolism of purines, pyrimidines and nucleotides	Mitochondrial DNA depletion syndrome 8A (encephalomyopathic type with renal tubulopathy), 612075 (3)|Mitochondrial DNA depletion syndrome 8B (MNGIE type), 612075 (3)|Progressive external ophthalmoplegia with mitochondrial DNA deletions, autosomal dominant, 5, 613077 (3)	RRM2B	TP53	Acetylsalicylic acid
Disorders in the metabolism of purines, pyrimidines and nucleotides	Mitochondrial DNA depletion syndrome 8A (encephalomyopathic type with renal tubulopathy), 612075 (3)|Mitochondrial DNA depletion syndrome 8B (MNGIE type), 612075 (3)|Progressive external ophthalmoplegia with mitochondrial DNA deletions, autosomal dominant, 5, 613077 (3)	RRM2B	RRM1	Cladribine,Gemcitabine,Clofarabine,Hydroxyurea,Fludarabine
Disorders in the metabolism of purines, pyrimidines and nucleotides	Mitochondrial DNA depletion syndrome 8A (encephalomyopathic type with renal tubulopathy), 612075 (3)|Mitochondrial DNA depletion syndrome 8B (MNGIE type), 612075 (3)|Progressive external ophthalmoplegia with mitochondrial DNA deletions, autosomal dominant, 5, 613077 (3)	RRM2B	RRM2	Cladribine,Gallium nitrate
Disorders in the metabolism of purines, pyrimidines and nucleotides	AICA-ribosiduria due to ATIC deficiency, 608688 (3)	ATIC	EGFR	Cetuximab,Trastuzumab,Lidocaine,Gefitinib,Erlotinib,Lapatinib,Panitumumab,Vandetanib,Afatinib,Osimertinib,Necitumumab,Icotinib,Olmutinib
Disorders in the metabolism of purines, pyrimidines and nucleotides	AICA-ribosiduria due to ATIC deficiency, 608688 (3)	ATIC	JAK1	Ruxolitinib,Tofacitinib
Disorders in the metabolism of purines, pyrimidines and nucleotides	Immunodeficiency due to purine nucleoside phosphorylase deficiency, 613179 (3)	PNP	TP53	Acetylsalicylic acid
Disorders in the metabolism of purines, pyrimidines and nucleotides	Immunodeficiency due to purine nucleoside phosphorylase deficiency, 613179 (3)	PNP	NT5E	Pentoxifylline
Disorders in the metabolism of purines, pyrimidines and nucleotides	Mitochondrial DNA depletion syndrome 2 (myopathic type), 609560 (3)	TK2	NT5E	Pentoxifylline
Disorders in the metabolism of purines, pyrimidines and nucleotides	Mitochondrial DNA depletion syndrome 2 (myopathic type), 609560 (3)	TK2	TYMS	Raltitrexed,Floxuridine,Trifluridine,Trimethoprim,Gemcitabine,Fluorouracil,Pemetrexed,Capecitabine,Pralatrexate
Disorders in the metabolism of purines, pyrimidines and nucleotides	[Inosine triphosphatase deficiency], 613850 (3)	ITPA	NT5E	Pentoxifylline
Disorders in the metabolism of purines, pyrimidines and nucleotides	[Inosine triphosphatase deficiency], 613850 (3)	ITPA	GMPS	Glutamic Acid
Disorders in the metabolism of purines, pyrimidines and nucleotides	Anemia, hemolytic, due to UMPH1 deficiency, 266120 (3)	NT5C3A	GMPS	Glutamic Acid
Disorders in the metabolism of purines, pyrimidines and nucleotides	Anemia, hemolytic, due to UMPH1 deficiency, 266120 (3)	NT5C3A	TYMS	Raltitrexed,Floxuridine,Trifluridine,Trimethoprim,Gemcitabine,Fluorouracil,Pemetrexed,Capecitabine,Pralatrexate
Disorders in the metabolism of trace elements and metals	Analbuminemia, 616000 (3)|[Dysalbuminemic hyperthyroxinemia], 615999 (3)	ALB	ORM1	Chlorpromazine,Oxycodone,Thalidomide
Disorders in the metabolism of trace elements and metals	Analbuminemia, 616000 (3)|[Dysalbuminemic hyperthyroxinemia], 615999 (3)	ALB	ATM	Caffeine
Disorders in the metabolism of trace elements and metals	Analbuminemia, 616000 (3)|[Dysalbuminemic hyperthyroxinemia], 615999 (3)	ALB	F2	Bivalirudin,Drotrecogin alfa,Coagulation Factor IX (Recombinant),Menadione,Argatroban,Proflavine,Suramin,Ximelagatran,Thrombomodulin Alfa,Human C1-esterase inhibitor,Dabigatran etexilate,Conestat alfa,Antithrombin Alfa,Nafamostat,Anti-inhibitor coagulant complex,Coagulation Factor IX Human
Disorders in the metabolism of trace elements and metals	Analbuminemia, 616000 (3)|[Dysalbuminemic hyperthyroxinemia], 615999 (3)	ALB	FGA	Alteplase,Reteplase,Anistreplase,Tenecteplase,Sucralfate,Prothrombin,Anti-inhibitor coagulant complex
Disorders in the metabolism of trace elements and metals	Analbuminemia, 616000 (3)|[Dysalbuminemic hyperthyroxinemia], 615999 (3)	ALB	PRSS1	Aprotinin,Nafamostat
Disorders in the metabolism of trace elements and metals	Analbuminemia, 616000 (3)|[Dysalbuminemic hyperthyroxinemia], 615999 (3)	ALB	TF	Aluminium
Disorders in the metabolism of trace elements and metals	Analbuminemia, 616000 (3)|[Dysalbuminemic hyperthyroxinemia], 615999 (3)	ALB	GRB2	Pegademase bovine
Disorders in the metabolism of trace elements and metals	Analbuminemia, 616000 (3)|[Dysalbuminemic hyperthyroxinemia], 615999 (3)	ALB	FN1	Ocriplasmin
Disorders in the metabolism of trace elements and metals	Analbuminemia, 616000 (3)|[Dysalbuminemic hyperthyroxinemia], 615999 (3)	ALB	AMBP	Human Serum Albumin
Disorders in the metabolism of trace elements and metals	Analbuminemia, 616000 (3)|[Dysalbuminemic hyperthyroxinemia], 615999 (3)	ALB	PON1	Cefazolin
Disorders in the metabolism of trace elements and metals	Analbuminemia, 616000 (3)|[Dysalbuminemic hyperthyroxinemia], 615999 (3)	ALB	SLC1A5	L-Asparagine
Disorders in the metabolism of trace elements and metals	Analbuminemia, 616000 (3)|[Dysalbuminemic hyperthyroxinemia], 615999 (3)	ALB	GABBR1	Baclofen,Progabide,Vigabatrin
Disorders in the metabolism of trace elements and metals	Analbuminemia, 616000 (3)|[Dysalbuminemic hyperthyroxinemia], 615999 (3)	ALB	CROT	L-Carnitine
Disorders in the metabolism of trace elements and metals	Analbuminemia, 616000 (3)|[Dysalbuminemic hyperthyroxinemia], 615999 (3)	ALB	RYR2	Tetracaine
Disorders in the metabolism of trace elements and metals	Analbuminemia, 616000 (3)|[Dysalbuminemic hyperthyroxinemia], 615999 (3)	ALB	PDE4B	Adenosine monophosphate,Caffeine,Caffeine,Theophylline,Dyphylline,Pentoxifylline,Enprofylline,Iloprost,Papaverine,Theobromine,Amrinone,Roflumilast,Crisaborole,Ibudilast,Apremilast,Trapidil
Disorders in the metabolism of trace elements and metals	Analbuminemia, 616000 (3)|[Dysalbuminemic hyperthyroxinemia], 615999 (3)	ALB	NFKB1	Acetylsalicylic acid,Thalidomide,Pranlukast,Triflusal
Disorders in the metabolism of trace elements and metals	Analbuminemia, 616000 (3)|[Dysalbuminemic hyperthyroxinemia], 615999 (3)	ALB	SCN5A	Indecainide,Ranolazine,Phenytoin,Disopyramide,Lidocaine,Valproic Acid,Mexiletine,Hexylcaine,Cinchocaine,Carbamazepine,Verapamil,Moricizine,Riluzole,Prilocaine,Ethotoin,Oxcarbazepine,Benzonatate,Cocaine,Quinidine,Zonisamide,Procainamide,Tocainide,Propafenone,Flecainide,Encainide,Fosphenytoin,Quinidine barbiturate,Ajmaline,Aprindine,Brivaracetam,Vernakalant
Disorders in the metabolism of trace elements and metals	Analbuminemia, 616000 (3)|[Dysalbuminemic hyperthyroxinemia], 615999 (3)	ALB	KCNMA1	Chlorzoxazone,Bendroflumethiazide,Procaine,Hydroflumethiazide,Hydrochlorothiazide,Cromoglicic acid,Miconazole,Diazoxide,Halothane,Dequalinium,Trimebutine
Disorders in the metabolism of trace elements and metals	Analbuminemia, 616000 (3)|[Dysalbuminemic hyperthyroxinemia], 615999 (3)	ALB	CACNA1I	Spironolactone,Cinnarizine,Paramethadione,Verapamil,Zonisamide,Flunarizine,Trimebutine
Disorders in the metabolism of trace elements and metals	Analbuminemia, 616000 (3)|[Dysalbuminemic hyperthyroxinemia], 615999 (3)	ALB	C4A	Immune Globulin Human
Disorders in the metabolism of trace elements and metals	Analbuminemia, 616000 (3)|[Dysalbuminemic hyperthyroxinemia], 615999 (3)	ALB	F7	Coagulation factor VIIa Recombinant Human,Coagulation Factor IX (Recombinant),Menadione,Anti-inhibitor coagulant complex,Coagulation Factor IX Human
Disorders in the metabolism of trace elements and metals	Analbuminemia, 616000 (3)|[Dysalbuminemic hyperthyroxinemia], 615999 (3)	ALB	LRP2	Urokinase,Insulin Human,Insulin Pork,Gentamicin
Disorders in the metabolism of trace elements and metals	Brachydactyly, type A2, 112600 (3)|{HFE hemochromatosis, modifier of}, 235200 (3)	BMP2	TGFB1	Hyaluronidase,Hyaluronidase (Human Recombinant)
Disorders in the metabolism of trace elements and metals	Analbuminemia, 616000 (3)|[Dysalbuminemic hyperthyroxinemia], 615999 (3)	ALB	ADRA1B	Amphetamine,Midodrine,Ziprasidone,Cabergoline,Dapiprazole,Amitriptyline,Olanzapine,Alfuzosin,Clozapine,Norepinephrine,Mirtazapine,Phenylephrine,Loxapine,Promazine,Prazosin,Imipramine,Chlorpromazine,Chlorpromazine,Nortriptyline,Amoxapine,Clonidine,Doxazosin,Labetalol,Nicardipine,Epinephrine,Ergotamine,Tamsulosin,Methoxamine,Trimipramine,Risperidone,Modafinil,Propiomazine,Fenoldopam,Phenoxybenzamin…
Disorders in the metabolism of trace elements and metals	Analbuminemia, 616000 (3)|[Dysalbuminemic hyperthyroxinemia], 615999 (3)	ALB	METAP2	L-Methionine,Nitroxoline
Disorders in the metabolism of trace elements and metals	Brachydactyly, type A2, 112600 (3)|{HFE hemochromatosis, modifier of}, 235200 (3)	BMP2	COL2A1	Collagenase clostridium histolyticum
Disorders in the metabolism of trace elements and metals	Analbuminemia, 616000 (3)|[Dysalbuminemic hyperthyroxinemia], 615999 (3)	ALB	DGKG	Phosphatidyl serine
Disorders in the metabolism of trace elements and metals	Wilson disease, 277900 (3)	ATP7B	GLRX	Glutathione
Disorders in the metabolism of trace elements and metals	Menkes disease, 309400 (3)|Occipital horn syndrome, 304150 (3)|Spinal muscular atrophy, distal, X-linked 3, 300489 (3)	ATP7A	GLRX	Glutathione
Disorders in the metabolism of trace elements and metals	Menkes disease, 309400 (3)|Occipital horn syndrome, 304150 (3)|Spinal muscular atrophy, distal, X-linked 3, 300489 (3)	ATP7A	CP	Drotrecogin alfa
Disorders in the metabolism of vitamins and (non-protein) cofactors	Epilepsy, pyridoxine-dependent, 266100 (3)	ALDH7A1	ADH1C	Fomepizole,Cholic Acid
Disorders in the metabolism of vitamins and (non-protein) cofactors	HARP syndrome, 607236 (3)|Neurodegeneration with brain iron accumulation 1, 234200 (3)	PANK2	DLD	Flavin adenine dinucleotide
Disorders in the metabolism of vitamins and (non-protein) cofactors	Epilepsy, pyridoxine-dependent, 266100 (3)	ALDH7A1	ADH1A	Fomepizole
Disorders in the metabolism of vitamins and (non-protein) cofactors	HARP syndrome, 607236 (3)|Neurodegeneration with brain iron accumulation 1, 234200 (3)	PANK2	VDAC1	Aluminium monostearate
Disorders in the metabolism of vitamins and (non-protein) cofactors	Dystonia, DOPA-responsive, with or without hyperphenylalaninemia, 128230 (3)|Hyperphenylalaninemia, BH4-deficient, B, 233910 (3)	GCH1	CMPK1	Gemcitabine
Disorders in the metabolism of vitamins and (non-protein) cofactors	Hyperphenylalaninemia, BH4-deficient, C, 261630 (3)	QDPR	CAMK2G	Bosutinib
Disorders in the metabolism of vitamins and (non-protein) cofactors	Retinol dystrophy, iris coloboma, and comedogenic acne syndrome, 615147 (3)	RBP4	CANX	Tenecteplase,Calcium Citrate,Calcium Phosphate
Disorders in the metabolism of vitamins and (non-protein) cofactors	Dystonia, dopa-responsive, due to sepiapterin reductase deficiency, 612716 (3)	SPR	TPH2	Telotristat
Disorders in the metabolism of vitamins and (non-protein) cofactors	Hyperphenylalaninemia, BH4-deficient, A, 261640 (3)	PTS	C1QC	Cetuximab,Etanercept,Adalimumab,Abciximab,Gemtuzumab ozogamicin,Trastuzumab,Rituximab,Basiliximab,Muromonab,Ibritumomab tiuxetan,Tositumomab,Alemtuzumab,Alefacept,Efalizumab,Natalizumab,Palivizumab,Daclizumab,Bevacizumab
Disorders in the metabolism of vitamins and (non-protein) cofactors	HARP syndrome, 607236 (3)|Neurodegeneration with brain iron accumulation 1, 234200 (3)	PANK2	MTHFD2	Tetrahydrofolic acid
Disorders in the metabolism of vitamins and (non-protein) cofactors	Homocystinuria due to MTHFR deficiency, 236250 (3)|{Neural tube defects, susceptibility to}, 601634 (3)|{Schizophrenia, susceptibility to}, 181500 (3)|{Thromboembolism, susceptibility to}, 188050 (3)|{Vascular disease, susceptibility to} (3)	MTHFR	MTHFD2	Tetrahydrofolic acid
Disorders in the metabolism of vitamins and (non-protein) cofactors	Epilepsy, pyridoxine-dependent, 266100 (3)	ALDH7A1	ADH1B	Fomepizole,Glycerin
Disorders in the metabolism of vitamins and (non-protein) cofactors	Homocystinuria due to MTHFR deficiency, 236250 (3)|{Neural tube defects, susceptibility to}, 601634 (3)|{Schizophrenia, susceptibility to}, 181500 (3)|{Thromboembolism, susceptibility to}, 188050 (3)|{Vascular disease, susceptibility to} (3)	MTHFR	SHMT1	Tetrahydrofolic acid,Glycine,Mimosine
Disorders in the metabolism of vitamins and (non-protein) cofactors	Homocystinuria due to MTHFR deficiency, 236250 (3)|{Neural tube defects, susceptibility to}, 601634 (3)|{Schizophrenia, susceptibility to}, 181500 (3)|{Thromboembolism, susceptibility to}, 188050 (3)|{Vascular disease, susceptibility to} (3)	MTHFR	SHMT2	Tetrahydrofolic acid,Glycine
Disorders in the metabolism of vitamins and (non-protein) cofactors	Homocystinuria due to MTHFR deficiency, 236250 (3)|{Neural tube defects, susceptibility to}, 601634 (3)|{Schizophrenia, susceptibility to}, 181500 (3)|{Thromboembolism, susceptibility to}, 188050 (3)|{Vascular disease, susceptibility to} (3)	MTHFR	TYMS	Raltitrexed,Floxuridine,Trifluridine,Trimethoprim,Gemcitabine,Fluorouracil,Pemetrexed,Capecitabine,Pralatrexate
Disorders in the metabolism of vitamins and (non-protein) cofactors	Epilepsy, pyridoxine-dependent, 266100 (3)	ALDH7A1	MAOB	Amphetamine,Amphetamine,Phentermine,Procaine,Tranylcypromine,Phenelzine,Zonisamide,Selegiline,Procarbazine,Isocarboxazid,Ephedra,Rasagiline,Methamphetamine,Pargyline,Flavin adenine dinucleotide,Safinamide
Disorders in the metabolism of vitamins and (non-protein) cofactors	Dystonia, dopa-responsive, due to sepiapterin reductase deficiency, 612716 (3)	SPR	CAMK2G	Bosutinib
Disorders in the metabolism of vitamins and (non-protein) cofactors	Dystonia, dopa-responsive, due to sepiapterin reductase deficiency, 612716 (3)	SPR	TPH1	Sapropterin,Telotristat
Disorders in the metabolism of vitamins and (non-protein) cofactors	Holocarboxylase synthetase deficiency, 253270 (3)	HLCS	ACACB	Biotin,Adenine
Disorders in the metabolism of vitamins and (non-protein) cofactors	Epilepsy, pyridoxine-dependent, 266100 (3)	ALDH7A1	ASMT	Melatonin
Disorders in the metabolism of vitamins and (non-protein) cofactors	Transcobalamin II deficiency, 275350 (3)	TCN2	GRB2	Pegademase bovine
Disorders in the metabolism of vitamins and (non-protein) cofactors	Retinol dystrophy, iris coloboma, and comedogenic acne syndrome, 615147 (3)	RBP4	GRB2	Pegademase bovine
Disorders in the metabolism of vitamins and (non-protein) cofactors	Hyperphenylalaninemia, BH4-deficient, C, 261630 (3)	QDPR	GRB2	Pegademase bovine
Disorders in the metabolism of vitamins and (non-protein) cofactors	HARP syndrome, 607236 (3)|Neurodegeneration with brain iron accumulation 1, 234200 (3)	PANK2	FPGS	Glutamic Acid,Raltitrexed
Disorders in the metabolism of vitamins and (non-protein) cofactors	Pyridoxamine 5'-phosphate oxidase deficiency, 610090 (3)	PNPO	PDXK	Pyridoxal,Pyridoxine
Disorders in the metabolism of vitamins and (non-protein) cofactors	Neurodegeneration due to cerebral folate transport deficiency, 613068 (3)	FOLR1	LYN	Bosutinib,Ponatinib,Nintedanib
Disorders in the metabolism of vitamins and (non-protein) cofactors	Hyperphenylalaninemia, BH4-deficient, A, 261640 (3)	PTS	PRKDC	Caffeine
Disorders in the metabolism of vitamins and (non-protein) cofactors	Molybdenum cofactor deficiency C, 615501 (3)	GPHN	TUBA4A	Vincristine,Podofilox,Cabazitaxel
Disorders in the metabolism of vitamins and (non-protein) cofactors	Molybdenum cofactor deficiency C, 615501 (3)	GPHN	MTOR	Pimecrolimus,Sirolimus,Everolimus,Temsirolimus
Disorders in the metabolism of vitamins and (non-protein) cofactors	Molybdenum cofactor deficiency C, 615501 (3)	GPHN	GLRB	Glycine,Enflurane,Lindane
Disorders in the metabolism of vitamins and (non-protein) cofactors	?Myofibromatosis, infantile 2, 615293 (3)|Cerebral arteriopathy with subcortical infarcts and leukoencephalopathy, 125310 (3)	NOTCH3	ABL1	Imatinib,Dasatinib,Nilotinib,Bosutinib,Regorafenib,Ponatinib
Disorders in the metabolism of vitamins and (non-protein) cofactors	Hyperphenylalaninemia, BH4-deficient, A, 261640 (3)	PTS	ATM	Caffeine
Disorders in the metabolism of vitamins and (non-protein) cofactors	Epilepsy, pyridoxine-dependent, 266100 (3)	ALDH7A1	MAOA	Amphetamine,Phentermine,Procaine,Tranylcypromine,Phenelzine,Minaprine,Zonisamide,Selegiline,Procarbazine,Moclobemide,Isocarboxazid,Ephedra,Methamphetamine,Pargyline,Flavin adenine dinucleotide
Disorders in the metabolism of vitamins and (non-protein) cofactors	Epilepsy, pyridoxine-dependent, 266100 (3)	ALDH7A1	GAD1	Glutamic Acid
Disorders in the metabolism of vitamins and (non-protein) cofactors	Megaloblastic anemia-1, Finnish type, 261100 (3)	CUBN	LRP1	Tenecteplase,Coagulation Factor IX (Recombinant),Coagulation Factor IX Human
Disorders in the metabolism of vitamins and (non-protein) cofactors	Megaloblastic anemia-1, Finnish type, 261100 (3)	CUBN	LRP2	Urokinase,Insulin Human,Insulin Pork,Gentamicin
Disorders in the metabolism of vitamins and (non-protein) cofactors	Epilepsy, pyridoxine-dependent, 266100 (3)	ALDH7A1	AOC1	Amiloride
Disorders in the metabolism of vitamins and (non-protein) cofactors	Epilepsy, pyridoxine-dependent, 266100 (3)	ALDH7A1	HAGH	Glutathione
Disorders in the metabolism of vitamins and (non-protein) cofactors	Homocystinuria due to MTHFR deficiency, 236250 (3)|{Neural tube defects, susceptibility to}, 601634 (3)|{Schizophrenia, susceptibility to}, 181500 (3)|{Thromboembolism, susceptibility to}, 188050 (3)|{Vascular disease, susceptibility to} (3)	MTHFR	MTHFD1	Tetrahydrofolic acid
Disorders in the metabolism of vitamins and (non-protein) cofactors	HARP syndrome, 607236 (3)|Neurodegeneration with brain iron accumulation 1, 234200 (3)	PANK2	MTHFD1	Tetrahydrofolic acid
Disorders in the metabolism of vitamins and (non-protein) cofactors	HARP syndrome, 607236 (3)|Neurodegeneration with brain iron accumulation 1, 234200 (3)	PANK2	TYMS	Raltitrexed,Floxuridine,Trifluridine,Trimethoprim,Gemcitabine,Fluorouracil,Pemetrexed,Capecitabine,Pralatrexate
Disorders in the metabolism of vitamins and (non-protein) cofactors	HARP syndrome, 607236 (3)|Neurodegeneration with brain iron accumulation 1, 234200 (3)	PANK2	SHMT2	Tetrahydrofolic acid,Glycine
Disorders in the metabolism of vitamins and (non-protein) cofactors	Epilepsy, pyridoxine-dependent, 266100 (3)	ALDH7A1	LDHB	Stiripentol
Disorders in the metabolism of vitamins and (non-protein) cofactors	Megaloblastic anemia-1, Finnish type, 261100 (3)	CUBN	TF	Aluminium
Disorders in the metabolism of vitamins and (non-protein) cofactors	Epilepsy, pyridoxine-dependent, 266100 (3)	ALDH7A1	AOC3	Phenelzine,Hydralazine
Disorders in the metabolism of vitamins and (non-protein) cofactors	Epilepsy, pyridoxine-dependent, 266100 (3)	ALDH7A1	ACSS1	Adenosine monophosphate
Disorders in the metabolism of vitamins and (non-protein) cofactors	Epilepsy, pyridoxine-dependent, 266100 (3)	ALDH7A1	ACSS2	Adenosine monophosphate
Disorders in the metabolism of vitamins and (non-protein) cofactors	HARP syndrome, 607236 (3)|Neurodegeneration with brain iron accumulation 1, 234200 (3)	PANK2	SHMT1	Tetrahydrofolic acid,Glycine,Mimosine
Disorders of amino acid and peptide metabolism	Methylmalonic aciduria, mut(0) type, 251000 (3)	MUT	ALAS1	Glycine
Disorders of amino acid and peptide metabolism	Alkaptonuria, 203500 (3)	HGD	GSTZ1	Glutathione
Disorders of amino acid and peptide metabolism	Sulfite oxidase deficiency, 272300 (3)	SUOX	COX5B	Cholic Acid
Disorders of amino acid and peptide metabolism	Maple syrup urine disease, type II, 248600 (3)	DBT	BCAT2	Glutamic Acid,L-Leucine,L-Isoleucine
Disorders of amino acid and peptide metabolism	Maple syrup urine disease, type II, 248600 (3)	DBT	TNFRSF1B	Etanercept
Disorders of amino acid and peptide metabolism	Maple syrup urine disease, type II, 248600 (3)	DBT	ADI1	Isopropyl Alcohol
Disorders of amino acid and peptide metabolism	Maple syrup urine disease, type II, 248600 (3)	DBT	BCAT1	Glutamic Acid,L-Leucine,L-Valine,L-Isoleucine
Disorders of amino acid and peptide metabolism	Maple syrup urine disease, type Ib, 248600 (3)	BCKDHB	BCAT2	Glutamic Acid,L-Leucine,L-Isoleucine
Disorders of amino acid and peptide metabolism	Glutamate formiminotransferase deficiency, 229100 (3)	FTCD	MTHFD1	Tetrahydrofolic acid
Disorders of amino acid and peptide metabolism	Hyperprolinemia, type II, 239510 (3)	ALDH4A1	ADH1C	Fomepizole,Cholic Acid
Disorders of amino acid and peptide metabolism	Cutis laxa, autosomal recessive, type IIIA, 219150 (3)	ALDH18A1	ADH1C	Fomepizole,Cholic Acid
Disorders of amino acid and peptide metabolism	Methylmalonate semialdehyde dehydrogenase deficiency, 614105 (3)	ALDH6A1	ADH1C	Fomepizole,Cholic Acid
Disorders of amino acid and peptide metabolism	Glycine encephalopathy, 605899 (3)	AMT	DLD	Flavin adenine dinucleotide
Disorders of amino acid and peptide metabolism	Glycine encephalopathy, 605899 (3)	GLDC	DLD	Flavin adenine dinucleotide
Disorders of amino acid and peptide metabolism	Glutaricaciduria, type I, 231670 (3)	GCDH	DLD	Flavin adenine dinucleotide
Disorders of amino acid and peptide metabolism	Isovaleric acidemia, 243500 (3)	IVD	DLD	Flavin adenine dinucleotide
Disorders of amino acid and peptide metabolism	Isobutyryl-CoA dehydrogenase deficiency, 611283 (3)	ACAD8	DLD	Flavin adenine dinucleotide
Disorders of amino acid and peptide metabolism	2-methylbutyrylglycinuria, 610006 (3)	ACADSB	DLD	Flavin adenine dinucleotide
Disorders of amino acid and peptide metabolism	Glycine encephalopathy, 605899 (3)	GCSH	DLD	Flavin adenine dinucleotide
Disorders of amino acid and peptide metabolism	[Sarcosinemia], 268900 (3)	SARDH	DLD	Flavin adenine dinucleotide
Disorders of amino acid and peptide metabolism	Methylmalonic aciduria, mut(0) type, 251000 (3)	MUT	DLD	Flavin adenine dinucleotide
Disorders of amino acid and peptide metabolism	Dent disease 2, 300555 (3)|Lowe syndrome, 309000 (3)	OCRL	RAC1	Dextromethorphan
Disorders of amino acid and peptide metabolism	Cutis laxa, autosomal recessive, type IIIA, 219150 (3)	ALDH18A1	ADH1A	Fomepizole
Disorders of amino acid and peptide metabolism	Hyperprolinemia, type II, 239510 (3)	ALDH4A1	ADH1A	Fomepizole
Disorders of amino acid and peptide metabolism	Methylmalonate semialdehyde dehydrogenase deficiency, 614105 (3)	ALDH6A1	ADH1A	Fomepizole
Disorders of amino acid and peptide metabolism	Sulfite oxidase deficiency, 272300 (3)	SUOX	MT-CO1	Cholic Acid,Oxygen
Disorders of amino acid and peptide metabolism	Neu-Laxova syndrome1, 256520 (3)|Phosphoglycerate dehydrogenase deficiency, 601815 (3)	PHGDH	GRB2	Pegademase bovine
Disorders of amino acid and peptide metabolism	Neu-Laxova syndrome1, 256520 (3)|Phosphoglycerate dehydrogenase deficiency, 601815 (3)	PHGDH	RHOB	Botulinum Toxin Type A
Disorders of amino acid and peptide metabolism	Neu-Laxova syndrome1, 256520 (3)|Phosphoglycerate dehydrogenase deficiency, 601815 (3)	PHGDH	TNFRSF1B	Etanercept
Disorders of amino acid and peptide metabolism	2-methylbutyrylglycinuria, 610006 (3)	ACADSB	GPX4	Glutathione
Disorders of amino acid and peptide metabolism	Hyperprolinemia, type I, 239500 (3)|{Schizophrenia, susceptibility to, 4}, 600850 (3)	PRODH	PYCR3	L-Proline
Disorders of amino acid and peptide metabolism	Phenylketonuria, 261600 (3)|[Hyperphenylalaninemia, non-PKU mild], 261600 (3)	PAH	TPH2	Telotristat
Disorders of amino acid and peptide metabolism	Homocystinuria-megaloblastic anemia, cblG complementation type, 250940 (3)|{Neural tube defects, folate-sensitive, susceptibility to}, 601634 (3)	MTR	BHMT2	L-Methionine
Disorders of amino acid and peptide metabolism	Homocystinuria-megaloblastic anemia, cblG complementation type, 250940 (3)|{Neural tube defects, folate-sensitive, susceptibility to}, 601634 (3)	MTR	CBS	Ademetionine,L-Serine,L-Cysteine
Disorders of amino acid and peptide metabolism	Homocystinuria-megaloblastic anemia, cblG complementation type, 250940 (3)|{Neural tube defects, folate-sensitive, susceptibility to}, 601634 (3)	MTR	BHMT	L-Methionine
Disorders of amino acid and peptide metabolism	Glutamine deficiency, congenital, 610015 (3)	GLUL	BTK	Ibrutinib
Disorders of amino acid and peptide metabolism	Glutamine deficiency, congenital, 610015 (3)	GLUL	GRB2	Pegademase bovine
Disorders of amino acid and peptide metabolism	Glutamine deficiency, congenital, 610015 (3)	GLUL	HTR2A	Ziprasidone,Methysergide,Cabergoline,Ropinirole,Amitriptyline,Olanzapine,Clozapine,Mirtazapine,Loxapine,Remoxipride,Pramipexole,Promazine,Cyproheptadine,Imipramine,Chlorpromazine,Chlorpromazine,Haloperidol,Nortriptyline,Amoxapine,Lisuride,Cisapride,Trazodone,Ergotamine,Apomorphine,Paroxetine,Trimipramine,Risperidone,Epinastine,Propiomazine,Minaprine,Donepezil,Flupentixol,Cyclobenzaprine,Mesoridaz…
Disorders of amino acid and peptide metabolism	Glutamine deficiency, congenital, 610015 (3)	GLUL	PPARD	Icosapent,Treprostinil,Sulindac,Bezafibrate,Glycerin
Disorders of amino acid and peptide metabolism	Isobutyryl-CoA dehydrogenase deficiency, 611283 (3)	ACAD8	ACSL3	Icosapent
Disorders of amino acid and peptide metabolism	2-methylbutyrylglycinuria, 610006 (3)	ACADSB	ACSL3	Icosapent
Disorders of amino acid and peptide metabolism	Sulfite oxidase deficiency, 272300 (3)	SUOX	COX7B	Cholic Acid
Disorders of amino acid and peptide metabolism	Glycine encephalopathy, 605899 (3)	AMT	MTHFD2	Tetrahydrofolic acid
Disorders of amino acid and peptide metabolism	Glycine encephalopathy, 605899 (3)	GCSH	MTHFD2	Tetrahydrofolic acid
Disorders of amino acid and peptide metabolism	[Sarcosinemia], 268900 (3)	SARDH	MTHFD2	Tetrahydrofolic acid
Disorders of amino acid and peptide metabolism	Glycine encephalopathy, 605899 (3)	GLDC	MTHFD2	Tetrahydrofolic acid
Disorders of amino acid and peptide metabolism	Glutamate formiminotransferase deficiency, 229100 (3)	FTCD	MTHFD2	Tetrahydrofolic acid
Disorders of amino acid and peptide metabolism	Phenylketonuria, 261600 (3)|[Hyperphenylalaninemia, non-PKU mild], 261600 (3)	PAH	GOT1	L-Aspartic Acid,Glutamic Acid,L-Cysteine
Disorders of amino acid and peptide metabolism	Hawkinsinuria, 140350 (3)|Tyrosinemia, type III, 276710 (3)	HPD	GOT1	L-Aspartic Acid,Glutamic Acid,L-Cysteine
Disorders of amino acid and peptide metabolism	Hyperprolinemia, type II, 239510 (3)	ALDH4A1	GOT1	L-Aspartic Acid,Glutamic Acid,L-Cysteine
Disorders of amino acid and peptide metabolism	Glycine encephalopathy, 605899 (3)	GLDC	SHMT1	Tetrahydrofolic acid,Glycine,Mimosine
Disorders of amino acid and peptide metabolism	Glycine encephalopathy, 605899 (3)	GLDC	MTHFD1	Tetrahydrofolic acid
Disorders of amino acid and peptide metabolism	Glycine encephalopathy, 605899 (3)	GLDC	SHMT2	Tetrahydrofolic acid,Glycine
Disorders of amino acid and peptide metabolism	Methylmalonate semialdehyde dehydrogenase deficiency, 614105 (3)	ALDH6A1	ADH1B	Fomepizole,Glycerin
Disorders of amino acid and peptide metabolism	Hyperprolinemia, type II, 239510 (3)	ALDH4A1	ADH1B	Fomepizole,Glycerin
Disorders of amino acid and peptide metabolism	Cutis laxa, autosomal recessive, type IIIA, 219150 (3)	ALDH18A1	ADH1B	Fomepizole,Glycerin
Disorders of amino acid and peptide metabolism	HMG-CoA lyase deficiency, 246450 (3)	HMGCL	OXCT2	Succinic acid
Disorders of amino acid and peptide metabolism	HMG-CoA lyase deficiency, 246450 (3)	HMGCL	HMGCR	Pravastatin,Lovastatin,Simvastatin,Atorvastatin,Fluvastatin,Rosuvastatin,Pitavastatin
Disorders of amino acid and peptide metabolism	Glutathione synthetase deficiency, 266130 (3)|Hemolytic anemia due to glutathione synthetase deficiency, 231900 (3)	GSS	GCLM	Glutamic Acid,L-Cysteine
Disorders of amino acid and peptide metabolism	[Sarcosinemia], 268900 (3)	SARDH	SHMT2	Tetrahydrofolic acid,Glycine
Disorders of amino acid and peptide metabolism	[Sarcosinemia], 268900 (3)	SARDH	SHMT1	Tetrahydrofolic acid,Glycine,Mimosine
Disorders of amino acid and peptide metabolism	[Sarcosinemia], 268900 (3)	SARDH	MTHFD1	Tetrahydrofolic acid
Disorders of amino acid and peptide metabolism	Hypermethioninemia with deficiency of S-adenosylhomocysteine hydrolase, 613752 (3)	AHCY	BHMT	L-Methionine
Disorders of amino acid and peptide metabolism	Hypermethioninemia with deficiency of S-adenosylhomocysteine hydrolase, 613752 (3)	AHCY	BHMT2	L-Methionine
Disorders of amino acid and peptide metabolism	Hypermethioninemia with deficiency of S-adenosylhomocysteine hydrolase, 613752 (3)	AHCY	CBS	Ademetionine,L-Serine,L-Cysteine
Disorders of amino acid and peptide metabolism	Glycine encephalopathy, 605899 (3)	AMT	MTHFD1	Tetrahydrofolic acid
Disorders of amino acid and peptide metabolism	Glycine encephalopathy, 605899 (3)	AMT	SHMT1	Tetrahydrofolic acid,Glycine,Mimosine
Disorders of amino acid and peptide metabolism	Glycine encephalopathy, 605899 (3)	AMT	SHMT2	Tetrahydrofolic acid,Glycine
Disorders of amino acid and peptide metabolism	Phenylketonuria, 261600 (3)|[Hyperphenylalaninemia, non-PKU mild], 261600 (3)	PAH	TPH1	Sapropterin,Telotristat
Disorders of amino acid and peptide metabolism	Hyperprolinemia, type I, 239500 (3)|{Schizophrenia, susceptibility to, 4}, 600850 (3)	PRODH	ENPP1	Ribavirin,Amifostine
Disorders of amino acid and peptide metabolism	Hyperprolinemia, type II, 239510 (3)	ALDH4A1	MAOB	Amphetamine,Amphetamine,Phentermine,Procaine,Tranylcypromine,Phenelzine,Zonisamide,Selegiline,Procarbazine,Isocarboxazid,Ephedra,Rasagiline,Methamphetamine,Pargyline,Flavin adenine dinucleotide,Safinamide
Disorders of amino acid and peptide metabolism	Citrullinemia, adult-onset type II, 603471 (3)|Citrullinemia, type II, neonatal-onset, 605814 (3)	SLC25A13	ATP1A1	Digoxin,Acetyldigitoxin,Hydroflumethiazide,Etacrynic acid,Trichlormethiazide,Deslanoside,Ouabain,Diazoxide,Bretylium,Ciclopirox,Bepridil,Potassium,Aluminium,Digitoxin,Almitrine
Disorders of amino acid and peptide metabolism	Citrullinemia, adult-onset type II, 603471 (3)|Citrullinemia, type II, neonatal-onset, 605814 (3)	SLC25A13	SLC25A5	Clodronic Acid
Disorders of amino acid and peptide metabolism	Citrullinemia, adult-onset type II, 603471 (3)|Citrullinemia, type II, neonatal-onset, 605814 (3)	SLC25A13	PDCD1	Nivolumab,Pembrolizumab
Disorders of amino acid and peptide metabolism	Citrullinemia, adult-onset type II, 603471 (3)|Citrullinemia, type II, neonatal-onset, 605814 (3)	SLC25A13	SLC25A6	Clodronic Acid
Disorders of amino acid and peptide metabolism	Citrullinemia, adult-onset type II, 603471 (3)|Citrullinemia, type II, neonatal-onset, 605814 (3)	SLC25A13	MYC	Nadroparin
Disorders of amino acid and peptide metabolism	Citrullinemia, adult-onset type II, 603471 (3)|Citrullinemia, type II, neonatal-onset, 605814 (3)	SLC25A13	C1QBP	Hyaluronic acid
Disorders of amino acid and peptide metabolism	Carbamoylphosphate synthetase I deficiency, 237300 (3)|{Pulmonary hypertension, neonatal, susceptibility to}, 615371 (3)|{Venoocclusive disease after bone marrow transplantation} (3)	CPS1	RAF1	Sorafenib,Regorafenib,Dabrafenib
Disorders of amino acid and peptide metabolism	2-methylbutyrylglycinuria, 610006 (3)	ACADSB	ACAA1	Trimetazidine
Disorders of amino acid and peptide metabolism	3-methylglutaconic aciduria, type I, 250950 (3)	AUH	ACAA1	Trimetazidine
Disorders of amino acid and peptide metabolism	Cutis laxa, autosomal recessive, type IIB, 612940 (3)|Cutis laxa, autosomal recessive, type IIIB, 614438 (3)	PYCR1	PYCR3	L-Proline
Disorders of amino acid and peptide metabolism	Maple syrup urine disease, type Ib, 248600 (3)	BCKDHB	BCAT1	Glutamic Acid,L-Leucine,L-Valine,L-Isoleucine
Disorders of amino acid and peptide metabolism	Cutis laxa, autosomal recessive, type IIIA, 219150 (3)	ALDH18A1	MYC	Nadroparin
Disorders of amino acid and peptide metabolism	Ornithine transcarbamylase deficiency, 311250 (3)	OTC	ARG2	L-Arginine,Ornithine
Disorders of amino acid and peptide metabolism	Glycine encephalopathy, 605899 (3)	GCSH	SHMT2	Tetrahydrofolic acid,Glycine
Disorders of amino acid and peptide metabolism	Glycine encephalopathy, 605899 (3)	GCSH	SHMT1	Tetrahydrofolic acid,Glycine,Mimosine
Disorders of amino acid and peptide metabolism	Glycine encephalopathy, 605899 (3)	GCSH	MTHFD1	Tetrahydrofolic acid
Disorders of amino acid and peptide metabolism	Glutaricaciduria, type I, 231670 (3)	GCDH	A2M	Becaplermin,Bacitracin,Ocriplasmin
Disorders of amino acid and peptide metabolism	2-methylbutyrylglycinuria, 610006 (3)	ACADSB	GPX1	Glutathione
Disorders of amino acid and peptide metabolism	Methylmalonate semialdehyde dehydrogenase deficiency, 614105 (3)	ALDH6A1	ALDH1A3	Vitamin A
Disorders of amino acid and peptide metabolism	Citrullinemia, 215700 (3)	ASS1	NOS2	L-Arginine,L-Citrulline,Miconazole,Dexamethasone,Triflusal
Disorders of amino acid and peptide metabolism	Citrullinemia, 215700 (3)	ASS1	NOS1	L-Citrulline,Flavin adenine dinucleotide
Disorders of amino acid and peptide metabolism	Citrullinemia, 215700 (3)	ASS1	NOS3	L-Arginine,L-Citrulline,Sapropterin,Miconazole,Apremilast
Disorders of amino acid and peptide metabolism	Citrullinemia, 215700 (3)	ASS1	MYC	Nadroparin
Disorders of amino acid and peptide metabolism	Glycine N-methyltransferase deficiency, 606664 (3)	GNMT	HDAC7	Belinostat,Panobinostat
Disorders of amino acid and peptide metabolism	Hyperprolinemia, type II, 239510 (3)	ALDH4A1	ACSS2	Adenosine monophosphate
Disorders of amino acid and peptide metabolism	Methylmalonate semialdehyde dehydrogenase deficiency, 614105 (3)	ALDH6A1	ALDH2	Guanidine,Disulfiram
Disorders of amino acid and peptide metabolism	Hyperprolinemia, type II, 239510 (3)	ALDH4A1	ACSS1	Adenosine monophosphate
Disorders of amino acid and peptide metabolism	Isovaleric acidemia, 243500 (3)	IVD	MCCC2	Biotin
Disorders of amino acid and peptide metabolism	Hyperprolinemia, type II, 239510 (3)	ALDH4A1	ASMT	Melatonin
Disorders of amino acid and peptide metabolism	Cystathioninuria, 219500 (3)|Homocysteine, total plasma, elevated (3)	CTH	SDS	L-Serine
Disorders of amino acid and peptide metabolism	3-methylglutaconic aciduria, type I, 250950 (3)	AUH	MCCC2	Biotin
Disorders of amino acid and peptide metabolism	Tyrosinemia, type I, 276700 (3)	FAH	GSTZ1	Glutathione
Disorders of amino acid and peptide metabolism	Cutis laxa, autosomal recessive, type IIB, 612940 (3)|Cutis laxa, autosomal recessive, type IIIB, 614438 (3)	PYCR1	PYCR2	L-Proline
Disorders of amino acid and peptide metabolism	Hyperprolinemia, type I, 239500 (3)|{Schizophrenia, susceptibility to, 4}, 600850 (3)	PRODH	PYCR2	L-Proline
Disorders of amino acid and peptide metabolism	Hyperprolinemia, type II, 239510 (3)	ALDH4A1	PYCR2	L-Proline
Disorders of amino acid and peptide metabolism	Canavan disease, 271900 (3)	ASPA	ACY3	L-Aspartic Acid
Disorders of amino acid and peptide metabolism	Dent disease 2, 300555 (3)|Lowe syndrome, 309000 (3)	OCRL	GRB2	Pegademase bovine
Disorders of amino acid and peptide metabolism	Hawkinsinuria, 140350 (3)|Tyrosinemia, type III, 276710 (3)	HPD	GOT2	L-Aspartic Acid,Glutamic Acid
Disorders of amino acid and peptide metabolism	Hyperprolinemia, type II, 239510 (3)	ALDH4A1	GOT2	L-Aspartic Acid,Glutamic Acid
Disorders of amino acid and peptide metabolism	Phenylketonuria, 261600 (3)|[Hyperphenylalaninemia, non-PKU mild], 261600 (3)	PAH	GOT2	L-Aspartic Acid,Glutamic Acid
Disorders of amino acid and peptide metabolism	[Histidinemia], 235800 (3)	HAL	HDC	L-Histidine
Disorders of amino acid and peptide metabolism	3-hydroxyisobutryl-CoA hydrolase deficiency, 250620 (3)	HIBCH	GRB2	Pegademase bovine
Disorders of amino acid and peptide metabolism	2-methylbutyrylglycinuria, 610006 (3)	ACADSB	GPX3	Glutathione
Disorders of amino acid and peptide metabolism	2-methylbutyrylglycinuria, 610006 (3)	ACADSB	GPX6	Glutathione
Disorders of amino acid and peptide metabolism	Isobutyryl-CoA dehydrogenase deficiency, 611283 (3)	ACAD8	GPX6	Glutathione
Disorders of amino acid and peptide metabolism	Cystathioninuria, 219500 (3)|Homocysteine, total plasma, elevated (3)	CTH	LDHB	Stiripentol
Disorders of amino acid and peptide metabolism	Cystathioninuria, 219500 (3)|Homocysteine, total plasma, elevated (3)	CTH	CBS	Ademetionine,L-Serine,L-Cysteine
Disorders of amino acid and peptide metabolism	Hyperprolinemia, type II, 239510 (3)	ALDH4A1	PYCR3	L-Proline
Disorders of amino acid and peptide metabolism	Sulfite oxidase deficiency, 272300 (3)	SUOX	MT-CO2	Cholic Acid
Disorders of amino acid and peptide metabolism	Hyperprolinemia, type II, 239510 (3)	ALDH4A1	MAOA	Amphetamine,Phentermine,Procaine,Tranylcypromine,Phenelzine,Minaprine,Zonisamide,Selegiline,Procarbazine,Moclobemide,Isocarboxazid,Ephedra,Methamphetamine,Pargyline,Flavin adenine dinucleotide
Disorders of amino acid and peptide metabolism	Glutathione synthetase deficiency, 266130 (3)|Hemolytic anemia due to glutathione synthetase deficiency, 231900 (3)	GSS	JUN	Vinblastine,Pseudoephedrine,Irbesartan,Arsenic trioxide
Disorders of amino acid and peptide metabolism	Glutathione synthetase deficiency, 266130 (3)|Hemolytic anemia due to glutathione synthetase deficiency, 231900 (3)	GSS	GSTZ1	Glutathione
Disorders of amino acid and peptide metabolism	Hyperprolinemia, type II, 239510 (3)	ALDH4A1	GAD1	Glutamic Acid
Disorders of amino acid and peptide metabolism	Glutaricaciduria, type I, 231670 (3)	GCDH	NOS3	L-Arginine,L-Citrulline,Sapropterin,Miconazole,Apremilast
Disorders of amino acid and peptide metabolism	Glutaricaciduria, type I, 231670 (3)	GCDH	GRB2	Pegademase bovine
Disorders of amino acid and peptide metabolism	Glutaricaciduria, type I, 231670 (3)	GCDH	MYC	Nadroparin
Disorders of amino acid and peptide metabolism	Sulfite oxidase deficiency, 272300 (3)	SUOX	COX6C	Cholic Acid
Disorders of amino acid and peptide metabolism	Methylmalonic aciduria, mut(0) type, 251000 (3)	MUT	GCAT	Glycine
Disorders of amino acid and peptide metabolism	Hyperprolinemia, type II, 239510 (3)	ALDH4A1	AOC1	Amiloride
Disorders of amino acid and peptide metabolism	D-2-hydroxyglutaric aciduria 2, 613657 (3)	IDH2	HMGCR	Pravastatin,Lovastatin,Simvastatin,Atorvastatin,Fluvastatin,Rosuvastatin,Pitavastatin
Disorders of amino acid and peptide metabolism	{Glioma, susceptibility to, somatic}, 137800 (3)	IDH1	HMGCR	Pravastatin,Lovastatin,Simvastatin,Atorvastatin,Fluvastatin,Rosuvastatin,Pitavastatin
Disorders of amino acid and peptide metabolism	Sulfite oxidase deficiency, 272300 (3)	SUOX	COX7A1	Cholic Acid
Disorders of amino acid and peptide metabolism	Methylmalonic aciduria, mut(0) type, 251000 (3)	MUT	OXCT2	Succinic acid
Disorders of amino acid and peptide metabolism	Methylmalonic aciduria, mut(0) type, 251000 (3)	MUT	SUCLG2	Succinic acid
Disorders of amino acid and peptide metabolism	2-methylbutyrylglycinuria, 610006 (3)	ACADSB	GPX2	Glutathione
Disorders of amino acid and peptide metabolism	Cutis laxa, autosomal recessive, type IIB, 612940 (3)|Cutis laxa, autosomal recessive, type IIIB, 614438 (3)	PYCR1	CDK2	Bosutinib
Disorders of amino acid and peptide metabolism	Cutis laxa, autosomal recessive, type IIIA, 219150 (3)	ALDH18A1	HAGH	Glutathione
Disorders of amino acid and peptide metabolism	Methylmalonate semialdehyde dehydrogenase deficiency, 614105 (3)	ALDH6A1	HAGH	Glutathione
Disorders of amino acid and peptide metabolism	Hyperprolinemia, type II, 239510 (3)	ALDH4A1	HAGH	Glutathione
Disorders of amino acid and peptide metabolism	Ornithine transcarbamylase deficiency, 311250 (3)	OTC	OAT	Ornithine
Disorders of amino acid and peptide metabolism	Cutis laxa, autosomal recessive, type IIIA, 219150 (3)	ALDH18A1	OAT	Ornithine
Disorders of amino acid and peptide metabolism	Cystinuria, 220100 (3)	SLC7A9	SLC25A5	Clodronic Acid
Disorders of amino acid and peptide metabolism	Cystinuria, 220100 (3)	SLC7A9	C1QBP	Hyaluronic acid
Disorders of amino acid and peptide metabolism	Cystinuria, 220100 (3)	SLC7A9	SLC25A6	Clodronic Acid
Disorders of amino acid and peptide metabolism	Sulfite oxidase deficiency, 272300 (3)	SUOX	COX5A	Cholic Acid
Disorders of amino acid and peptide metabolism	Methylmalonate semialdehyde dehydrogenase deficiency, 614105 (3)	ALDH6A1	ALDH1A1	Vitamin A,Tretinoin
Disorders of amino acid and peptide metabolism	Sulfite oxidase deficiency, 272300 (3)	SUOX	COX8A	Cholic Acid
Disorders of amino acid and peptide metabolism	Argininemia, 207800 (3)	ARG1	NOS1	L-Citrulline,Flavin adenine dinucleotide
Disorders of amino acid and peptide metabolism	Argininemia, 207800 (3)	ARG1	ARG2	L-Arginine,Ornithine
Disorders of amino acid and peptide metabolism	Argininemia, 207800 (3)	ARG1	OAT	Ornithine
Disorders of amino acid and peptide metabolism	Hyperinsulinism-hyperammonemia syndrome, 606762 (3)	GLUD1	GOT2	L-Aspartic Acid,Glutamic Acid
Disorders of amino acid and peptide metabolism	Tyrosinemia, type I, 276700 (3)	FAH	EGFR	Cetuximab,Trastuzumab,Lidocaine,Gefitinib,Erlotinib,Lapatinib,Panitumumab,Vandetanib,Afatinib,Osimertinib,Necitumumab,Icotinib,Olmutinib
Disorders of amino acid and peptide metabolism	Sulfite oxidase deficiency, 272300 (3)	SUOX	COX4I1	Cholic Acid
Disorders of amino acid and peptide metabolism	Cutis laxa, autosomal recessive, type IIIA, 219150 (3)	ALDH18A1	LDHB	Stiripentol
Disorders of amino acid and peptide metabolism	Methylmalonate semialdehyde dehydrogenase deficiency, 614105 (3)	ALDH6A1	LDHB	Stiripentol
Disorders of amino acid and peptide metabolism	Hyperprolinemia, type II, 239510 (3)	ALDH4A1	LDHB	Stiripentol
Disorders of amino acid and peptide metabolism	Methylmalonate semialdehyde dehydrogenase deficiency, 614105 (3)	ALDH6A1	ALDH1A2	Vitamin A,Tretinoin
Disorders of amino acid and peptide metabolism	Alpha-methylacetoacetic aciduria, 203750 (3)	ACAT1	OXCT2	Succinic acid
Disorders of amino acid and peptide metabolism	Sulfite oxidase deficiency, 272300 (3)	SUOX	MT-CO3	Cholic Acid
Disorders of amino acid and peptide metabolism	17-beta-hydroxysteroid dehydrogenase X deficiency, 300438 (3)|?Mental retardation, X-linked syndromic 10, 300220 (3)	HSD17B10	APP	Copper,Florbetaben (18F),Florbetapir (18F),Flutemetamol (18F)
Disorders of amino acid and peptide metabolism	17-beta-hydroxysteroid dehydrogenase X deficiency, 300438 (3)|?Mental retardation, X-linked syndromic 10, 300220 (3)	HSD17B10	OXCT2	Succinic acid
Disorders of amino acid and peptide metabolism	Hyperprolinemia, type II, 239510 (3)	ALDH4A1	AOC3	Phenelzine,Hydralazine
Disorders of amino acid and peptide metabolism	Sulfite oxidase deficiency, 272300 (3)	SUOX	COX6A2	Cholic Acid
Disorders of amino acid and peptide metabolism	Argininemia, 207800 (3)	ARG1	AZIN2	L-Arginine
Disorders of amino acid and peptide metabolism	Sulfite oxidase deficiency, 272300 (3)	SUOX	COX7C	Cholic Acid
Disorders of amino acid and peptide metabolism	Isobutyryl-CoA dehydrogenase deficiency, 611283 (3)	ACAD8	GPX4	Glutathione
Disorders of amino acid and peptide metabolism	Isobutyryl-CoA dehydrogenase deficiency, 611283 (3)	ACAD8	GPX1	Glutathione
Disorders of amino acid and peptide metabolism	Isobutyryl-CoA dehydrogenase deficiency, 611283 (3)	ACAD8	GPX2	Glutathione
Disorders of amino acid and peptide metabolism	Isobutyryl-CoA dehydrogenase deficiency, 611283 (3)	ACAD8	ACAA1	Trimetazidine
Disorders of amino acid and peptide metabolism	Isobutyryl-CoA dehydrogenase deficiency, 611283 (3)	ACAD8	GPX3	Glutathione
Disorders of carbohydrate metabolism	Congenital disorder of glycosylation, type It, 614921 (3)	PGM1	ISYNA1	Glycerin
Disorders of carbohydrate metabolism	Cardiomyopathy, hypertrophic 6, 600858 (3)|Glycogen storage disease of heart, lethal congenital, 261740 (3)|Wolff-Parkinson-White syndrome, 194200 (3)	PRKAG2	PRKAA2	Acetylsalicylic acid
Disorders of carbohydrate metabolism	Cardiomyopathy, hypertrophic 6, 600858 (3)|Glycogen storage disease of heart, lethal congenital, 261740 (3)|Wolff-Parkinson-White syndrome, 194200 (3)	PRKAG2	PRKAB2	Adenosine monophosphate,Acetylsalicylic acid
Disorders of carbohydrate metabolism	Cardiomyopathy, hypertrophic 6, 600858 (3)|Glycogen storage disease of heart, lethal congenital, 261740 (3)|Wolff-Parkinson-White syndrome, 194200 (3)	PRKAG2	PRKAG1	Acetylsalicylic acid
Disorders of carbohydrate metabolism	Cardiomyopathy, hypertrophic 6, 600858 (3)|Glycogen storage disease of heart, lethal congenital, 261740 (3)|Wolff-Parkinson-White syndrome, 194200 (3)	PRKAG2	GMPS	Glutamic Acid
Disorders of carbohydrate metabolism	Cardiomyopathy, hypertrophic 6, 600858 (3)|Glycogen storage disease of heart, lethal congenital, 261740 (3)|Wolff-Parkinson-White syndrome, 194200 (3)	PRKAG2	PRKAB1	Adenosine monophosphate,Metformin,Acetylsalicylic acid
Disorders of carbohydrate metabolism	Cardiomyopathy, hypertrophic 6, 600858 (3)|Glycogen storage disease of heart, lethal congenital, 261740 (3)|Wolff-Parkinson-White syndrome, 194200 (3)	PRKAG2	PFAS	Glutamic Acid
Disorders of carbohydrate metabolism	Cardiomyopathy, hypertrophic 6, 600858 (3)|Glycogen storage disease of heart, lethal congenital, 261740 (3)|Wolff-Parkinson-White syndrome, 194200 (3)	PRKAG2	TARS	L-Threonine
Disorders of carbohydrate metabolism	Cardiomyopathy, hypertrophic 6, 600858 (3)|Glycogen storage disease of heart, lethal congenital, 261740 (3)|Wolff-Parkinson-White syndrome, 194200 (3)	PRKAG2	PRKAA1	Adenosine monophosphate,Phenformin,Acetylsalicylic acid
Disorders of carbohydrate metabolism	Phosphoglycerate kinase 1 deficiency, 300653 (3)	PGK1	HIF1A	Carvedilol
Disorders of carbohydrate metabolism	PEPCK deficiency, mitochondrial, 261650 (1)	PCK2	SUCLG2	Succinic acid
Disorders of carbohydrate metabolism	PEPCK deficiency, mitochondrial, 261650 (1)	PCK2	PKM	Pyruvic acid
Disorders of carbohydrate metabolism	Cardiomyopathy, hypertrophic 6, 600858 (3)|Glycogen storage disease of heart, lethal congenital, 261740 (3)|Wolff-Parkinson-White syndrome, 194200 (3)	PRKAG2	GANAB	Miglitol
Disorders of carbohydrate metabolism	Glycogen storage disease XI, 612933 (3)	LDHA	LDHB	Stiripentol
Disorders of carbohydrate metabolism	Glycogen storage disease XI, 612933 (3)	LDHA	ALDH1A2	Vitamin A,Tretinoin
Disorders of carbohydrate metabolism	Glycogen storage disease VII, 232800 (3)	PFKM	MAPK3	Sulindac,Arsenic trioxide
Disorders of carbohydrate metabolism	?Ribose 5-phosphate isomerase deficiency, 608611 (3)	RPIA	PGD	Gadopentetate dimeglumine,Dacarbazine,Ketotifen
Disorders of carbohydrate metabolism	Cardiomyopathy, hypertrophic 6, 600858 (3)|Glycogen storage disease of heart, lethal congenital, 261740 (3)|Wolff-Parkinson-White syndrome, 194200 (3)	PRKAG2	MAP1A	Estramustine
Disorders of carbohydrate metabolism	Glycogen storage disease XI, 612933 (3)	LDHA	GOT1	L-Aspartic Acid,Glutamic Acid,L-Cysteine
Disorders of carbohydrate metabolism	Pyruvate carboxylase deficiency, 266150 (3)	PC	GOT1	L-Aspartic Acid,Glutamic Acid,L-Cysteine
Disorders of carbohydrate metabolism	PEPCK deficiency, mitochondrial, 261650 (1)	PCK2	GOT1	L-Aspartic Acid,Glutamic Acid,L-Cysteine
Disorders of carbohydrate metabolism	Sucrase-isomaltase deficiency, congenital, 222900 (3)	SI	GANC	Miglitol
Disorders of carbohydrate metabolism	Lactase deficiency, congenital, 223000 (3)	LCT	GANC	Miglitol
Disorders of carbohydrate metabolism	Sucrase-isomaltase deficiency, congenital, 222900 (3)	SI	SLC3A1	Cystine
Disorders of carbohydrate metabolism	Sucrase-isomaltase deficiency, congenital, 222900 (3)	SI	MGAM	Acarbose,Miglitol,Voglibose
Disorders of carbohydrate metabolism	[Pentosuria], 260800 (3)	DCXR	GSTK1	Glutathione
Disorders of carbohydrate metabolism	Sucrase-isomaltase deficiency, congenital, 222900 (3)	SI	AMY2A	Acarbose
Disorders of carbohydrate metabolism		SLC2A1	CANX	Tenecteplase,Calcium Citrate,Calcium Phosphate
Disorders of carbohydrate metabolism		SLC2A1	CALR	Tenecteplase,Melatonin,Calcium Citrate,Calcium Phosphate
Disorders of carbohydrate metabolism	Fructose intolerance, 229600 (3)	ALDOB	ALDH1A3	Vitamin A
Disorders of carbohydrate metabolism	Glycogen storage disease XI, 612933 (3)	LDHA	ALDH1A3	Vitamin A
Disorders of carbohydrate metabolism	Glycogen storage disease XII, 611881 (3)	ALDOA	ALDH1A3	Vitamin A
Disorders of carbohydrate metabolism	Hyperoxaluria, primary, type II, 260000 (3)	GRHPR	ALDH1A3	Vitamin A
Disorders of carbohydrate metabolism	Fructose intolerance, 229600 (3)	ALDOB	ALDH2	Guanidine,Disulfiram
Disorders of carbohydrate metabolism	Glycogen storage disease XI, 612933 (3)	LDHA	ALDH2	Guanidine,Disulfiram
Disorders of carbohydrate metabolism	Hyperoxaluria, primary, type II, 260000 (3)	GRHPR	ALDH2	Guanidine,Disulfiram
Disorders of carbohydrate metabolism	Glycogen storage disease XII, 611881 (3)	ALDOA	ALDH2	Guanidine,Disulfiram
Disorders of carbohydrate metabolism	Glycogen storage disease XI, 612933 (3)	LDHA	ABCC9	Glyburide
Disorders of carbohydrate metabolism	Glycogen storage disease XI, 612933 (3)	LDHA	SDS	L-Serine
Disorders of carbohydrate metabolism	Glycogen storage disease VII, 232800 (3)	PFKM	NOS1	L-Citrulline,Flavin adenine dinucleotide
Disorders of carbohydrate metabolism	McArdle disease, 232600 (3)	PYGM	S100A1	Olopatadine
Disorders of carbohydrate metabolism	Cardiomyopathy, hypertrophic 6, 600858 (3)|Glycogen storage disease of heart, lethal congenital, 261740 (3)|Wolff-Parkinson-White syndrome, 194200 (3)	PRKAG2	ASNS	L-Aspartic Acid,Glutamic Acid,L-Asparagine
Disorders of carbohydrate metabolism	Lactase deficiency, congenital, 223000 (3)	LCT	NEU2	Oseltamivir,Zanamivir
Disorders of carbohydrate metabolism	Lactase deficiency, congenital, 223000 (3)	LCT	CANX	Tenecteplase,Calcium Citrate,Calcium Phosphate
Disorders of carbohydrate metabolism	Lactase deficiency, congenital, 223000 (3)	LCT	SRC	Dasatinib,Bosutinib,Ponatinib,Nintedanib
Disorders of carbohydrate metabolism	Lactase deficiency, congenital, 223000 (3)	LCT	MGAM	Acarbose,Miglitol,Voglibose
Disorders of carbohydrate metabolism	Glycogen storage disease, type IXa1, 306000 (3)|Glycogen storage disease, type IXa2, 306000 (3)	PHKA2	RAF1	Sorafenib,Regorafenib,Dabrafenib
Disorders of carbohydrate metabolism	PEPCK deficiency, mitochondrial, 261650 (1)	PCK2	GOT2	L-Aspartic Acid,Glutamic Acid
Disorders of carbohydrate metabolism	Pyruvate carboxylase deficiency, 266150 (3)	PC	GOT2	L-Aspartic Acid,Glutamic Acid
Disorders of carbohydrate metabolism	Glycogen storage disease XI, 612933 (3)	LDHA	GOT2	L-Aspartic Acid,Glutamic Acid
Disorders of carbohydrate metabolism	Glycogen storage disease XII, 611881 (3)	ALDOA	TUBB	Vinorelbine,Vincristine,Vinblastine,Podofilox,Colchicine
Disorders of carbohydrate metabolism	Glycogen storage disease XII, 611881 (3)	ALDOA	PLD2	Choline
Disorders of carbohydrate metabolism	Glycogen storage disease XII, 611881 (3)	ALDOA	PDPK1	Celecoxib
Disorders of carbohydrate metabolism	Glycogen storage disease XII, 611881 (3)	ALDOA	BTK	Ibrutinib
Disorders of carbohydrate metabolism	Glycogen storage disease XII, 611881 (3)	ALDOA	ALDH1A2	Vitamin A,Tretinoin
Disorders of carbohydrate metabolism	Glycogen storage disease 0, muscle, 611556 (3)	GYS1	GSK3B	Lithium
Disorders of carbohydrate metabolism		SLC2A1	PTK2B	Leflunomide
Disorders of carbohydrate metabolism	?Glycogen storage disease XIII, 612932 (3)	ENO3	SRC	Dasatinib,Bosutinib,Ponatinib,Nintedanib
Disorders of carbohydrate metabolism	?Glycogen storage disease XIII, 612932 (3)	ENO3	PKM	Pyruvic acid
Disorders of carbohydrate metabolism	Phosphorylase kinase deficiency of liver and muscle, autosomal recessive, 261750 (3)	PHKB	BRAF	Sorafenib,Vemurafenib,Regorafenib,Dabrafenib
Disorders of carbohydrate metabolism	Fructose intolerance, 229600 (3)	ALDOB	ALDH1A2	Vitamin A,Tretinoin
Disorders of carbohydrate metabolism	Glycogen storage disease II, 232300 (3)	GAA	MGAM	Acarbose,Miglitol,Voglibose
Disorders of carbohydrate metabolism	Hyperoxaluria, primary, type II, 260000 (3)	GRHPR	ALDH1A2	Vitamin A,Tretinoin
Disorders of carbohydrate metabolism	[Fructosuria], 229800 (3)	KHK	LYZ	L-Aspartic Acid
Disorders of carbohydrate metabolism	Glycogen storage disease XII, 611881 (3)	ALDOA	ALDH1A1	Vitamin A,Tretinoin
Disorders of carbohydrate metabolism	Hyperoxaluria, primary, type II, 260000 (3)	GRHPR	ALDH1A1	Vitamin A,Tretinoin
Disorders of carbohydrate metabolism	Glycogen storage disease XI, 612933 (3)	LDHA	ALDH1A1	Vitamin A,Tretinoin
Disorders of carbohydrate metabolism	Fructose intolerance, 229600 (3)	ALDOB	ALDH1A1	Vitamin A,Tretinoin
Disorders of carbohydrate metabolism	Lactase deficiency, congenital, 223000 (3)	LCT	HSPA5	Acetylsalicylic acid
Disorders of carbohydrate metabolism	Glucose/galactose malabsorption, 606824 (3)	SLC5A1	EGFR	Cetuximab,Trastuzumab,Lidocaine,Gefitinib,Erlotinib,Lapatinib,Panitumumab,Vandetanib,Afatinib,Osimertinib,Necitumumab,Icotinib,Olmutinib
Disorders of carbohydrate metabolism	Glycogen storage disease XII, 611881 (3)	ALDOA	EGFR	Cetuximab,Trastuzumab,Lidocaine,Gefitinib,Erlotinib,Lapatinib,Panitumumab,Vandetanib,Afatinib,Osimertinib,Necitumumab,Icotinib,Olmutinib
Disorders of carbohydrate metabolism	Congenital disorder of glycosylation, type It, 614921 (3)	PGM1	S100A1	Olopatadine
Disorders of carbohydrate metabolism	Congenital disorder of glycosylation, type It, 614921 (3)	PGM1	S100B	Olopatadine,Calcium Citrate,Calcium Phosphate
Disorders of carbohydrate metabolism	McArdle disease, 232600 (3)	PYGM	PRKAB2	Adenosine monophosphate,Acetylsalicylic acid
Disorders of carbohydrate metabolism	Hyperoxaluria, primary, type II, 260000 (3)	GRHPR	LDHB	Stiripentol
Disorders of carbohydrate metabolism	Phosphoglycerate kinase 1 deficiency, 300653 (3)	PGK1	PRKAG1	Acetylsalicylic acid
Disorders of carbohydrate metabolism	Fructose-1,6-bisphosphatase deficiency, 229700 (3)	FBP1	HDAC6	Vorinostat,Belinostat,Romidepsin,Panobinostat
Disorders of carbohydrate metabolism	Glycogen storage disease 0, muscle, 611556 (3)	GYS1	PRKAA2	Acetylsalicylic acid
Disorders of carbohydrate metabolism	Glycogen storage disease 0, muscle, 611556 (3)	GYS1	PRKAB2	Adenosine monophosphate,Acetylsalicylic acid
Disorders of carbohydrate metabolism	Glycogen storage disease 0, muscle, 611556 (3)	GYS1	MAPK11	Regorafenib
Disorders of carbohydrate metabolism	Glycogen storage disease 0, muscle, 611556 (3)	GYS1	PRKAB1	Adenosine monophosphate,Metformin,Acetylsalicylic acid
Disorders of carbohydrate metabolism	Glycogen storage disease IV, 232500 (3)|Polyglucosan body disease, adult form, 263570 (3)	GBE1	PGD	Gadopentetate dimeglumine,Dacarbazine,Ketotifen
Disorders of carbohydrate metabolism	Glycogen storage disease IIIa, 232400 (3)|Glycogen storage disease IIIb, 232400 (3)	AGL	PRKAA2	Acetylsalicylic acid
Disorders of carbohydrate metabolism	Glycogen storage disease IIIa, 232400 (3)|Glycogen storage disease IIIb, 232400 (3)	AGL	PRKAB2	Adenosine monophosphate,Acetylsalicylic acid
Disorders of carbohydrate metabolism	Glycogen storage disease IIIa, 232400 (3)|Glycogen storage disease IIIb, 232400 (3)	AGL	PRKAB1	Adenosine monophosphate,Metformin,Acetylsalicylic acid
Disorders of carbohydrate metabolism	Glycogen storage disease XI, 612933 (3)	LDHA	KCNJ11	Glimepiride,Ibutilide,Verapamil,Tolazamide,Levosimendan,Glyburide,Glyburide,Diazoxide,Thiamylal,Yohimbine
Disorders of energy metabolism	Alpha-ketoglutarate dehydrogenase deficiency, 203740 (1)	OGDH	ALAS1	Glycine
Disorders of energy metabolism	Mitochondrial DNA depletion syndrome 5 (encephalomyopathic with or without methylmalonic aciduria), 612073 (3)	SUCLA2	ALAS1	Glycine
Disorders of energy metabolism	Mitochondrial DNA depletion syndrome 9 (encephalomyopathic type with methylmalonic aciduria), 245400 (3)	SUCLG1	ALAS1	Glycine
Disorders of energy metabolism	MODY, type IV, 606392 (3)|Pancreatic agenesis 1, 260370 (3)|{Diabetes mellitus, type II, susceptibility to}, 125853 (3)	PDX1	MAPK1	Isoprenaline,Arsenic trioxide
Disorders of energy metabolism	MODY, type IV, 606392 (3)|Pancreatic agenesis 1, 260370 (3)|{Diabetes mellitus, type II, susceptibility to}, 125853 (3)	PDX1	PRKDC	Caffeine
Disorders of energy metabolism	Fumarase deficiency, 606812 (3)|Leiomyomatosis and renal cell cancer, 150800 (3)	FH	SDHB	Succinic acid
Disorders of energy metabolism	Fumarase deficiency, 606812 (3)|Leiomyomatosis and renal cell cancer, 150800 (3)	FH	PRKAB1	Adenosine monophosphate,Metformin,Acetylsalicylic acid
Disorders of energy metabolism	Fumarase deficiency, 606812 (3)|Leiomyomatosis and renal cell cancer, 150800 (3)	FH	PIM1	Adenosine monophosphate
Disorders of energy metabolism	Fumarase deficiency, 606812 (3)|Leiomyomatosis and renal cell cancer, 150800 (3)	FH	SDHC	Succinic acid
Disorders of energy metabolism	Fumarase deficiency, 606812 (3)|Leiomyomatosis and renal cell cancer, 150800 (3)	FH	GRB2	Pegademase bovine
Disorders of energy metabolism	Fumarase deficiency, 606812 (3)|Leiomyomatosis and renal cell cancer, 150800 (3)	FH	SDHD	Succinic acid,Hexachlorophene
Disorders of energy metabolism	Maple syrup urine disease, type Ia, 248600 (3)	BCKDHA	BCAT2	Glutamic Acid,L-Leucine,L-Isoleucine
Disorders of energy metabolism	Pyruvate dehydrogenase phosphatase deficiency, 608782 (3)	PDP1	PRKCD	Tamoxifen,Ingenol Mebutate
Disorders of energy metabolism	Combined oxidative phosphorylation deficiency 6, 300816 (3)|Cowchock syndrome, 310490 (3)	AIFM1	XIAP	Dequalinium
Disorders of energy metabolism	Combined oxidative phosphorylation deficiency 4, 610678 (3)	TUFM	ATP6V1A	Alendronic acid,Etidronic acid,Tiludronic acid
Disorders of energy metabolism	Leigh syndrome, 256000 (3)	NDUFS7	MT-ND1	Methoxyflurane,Halothane,Desflurane,Sevoflurane
Disorders of energy metabolism	Leigh syndrome, 256000 (3)	NDUFS7	NDUFC2	Carvedilol
Disorders of energy metabolism	Pyruvate dehydrogenase E1-beta deficiency, 614111 (3)	PDHB	DLD	Flavin adenine dinucleotide
Disorders of energy metabolism	Mitochondrial DNA depletion syndrome 5 (encephalomyopathic with or without methylmalonic aciduria), 612073 (3)	SUCLA2	DLD	Flavin adenine dinucleotide
Disorders of energy metabolism	Mitochondrial DNA depletion syndrome 9 (encephalomyopathic type with methylmalonic aciduria), 245400 (3)	SUCLG1	DLD	Flavin adenine dinucleotide
Disorders of energy metabolism	Alpha-ketoglutarate dehydrogenase deficiency, 203740 (1)	OGDH	DLD	Flavin adenine dinucleotide
Disorders of energy metabolism	Mitochondrial DNA depletion syndrome 5 (encephalomyopathic with or without methylmalonic aciduria), 612073 (3)	SUCLA2	SUCLG2	Succinic acid
Disorders of energy metabolism	Mitochondrial DNA depletion syndrome 9 (encephalomyopathic type with methylmalonic aciduria), 245400 (3)	SUCLG1	SUCLG2	Succinic acid
Disorders of energy metabolism	Mitochondrial DNA depletion syndrome 5 (encephalomyopathic with or without methylmalonic aciduria), 612073 (3)	SUCLA2	OXCT2	Succinic acid
Disorders of energy metabolism	Mitochondrial DNA depletion syndrome 9 (encephalomyopathic type with methylmalonic aciduria), 245400 (3)	SUCLG1	OXCT2	Succinic acid
Disorders of energy metabolism	Mitochondrial DNA depletion syndrome 5 (encephalomyopathic with or without methylmalonic aciduria), 612073 (3)	SUCLA2	SDHD	Succinic acid,Hexachlorophene
Disorders of energy metabolism	Mitochondrial DNA depletion syndrome 9 (encephalomyopathic type with methylmalonic aciduria), 245400 (3)	SUCLG1	SDHD	Succinic acid,Hexachlorophene
Disorders of energy metabolism	Mitochondrial complex I deficiency due to ACAD9 deficiency, 611126 (3)	ACAD9	GPX4	Glutathione
Disorders of energy metabolism	Mitochondrial complex I deficiency due to ACAD9 deficiency, 611126 (3)	ACAD9	ACSL3	Icosapent
Disorders of energy metabolism	Cardiomyopathy, dilated, 1GG, 613642 (3)|Leigh syndrome, 256000 (3)|Mitochondrial respiratory chain complex II deficiency, 252011 (3)|Paragangliomas 5, 614165 (3)	SDHA	SUCLG2	Succinic acid
Disorders of energy metabolism	Cardiomyopathy, dilated, 1GG, 613642 (3)|Leigh syndrome, 256000 (3)|Mitochondrial respiratory chain complex II deficiency, 252011 (3)|Paragangliomas 5, 614165 (3)	SDHA	OXCT2	Succinic acid
Disorders of energy metabolism	Cardiomyopathy, dilated, 1GG, 613642 (3)|Leigh syndrome, 256000 (3)|Mitochondrial respiratory chain complex II deficiency, 252011 (3)|Paragangliomas 5, 614165 (3)	SDHA	SDHB	Succinic acid
Disorders of energy metabolism	Cardiomyopathy, dilated, 1GG, 613642 (3)|Leigh syndrome, 256000 (3)|Mitochondrial respiratory chain complex II deficiency, 252011 (3)|Paragangliomas 5, 614165 (3)	SDHA	SDHC	Succinic acid
Disorders of energy metabolism	Combined oxidative phosphorylation deficiency 4, 610678 (3)	TUFM	TNFRSF1B	Etanercept
Disorders of energy metabolism	Combined oxidative phosphorylation deficiency 6, 300816 (3)|Cowchock syndrome, 310490 (3)	AIFM1	TNFRSF1B	Etanercept
Disorders of energy metabolism	Pyruvate dehydrogenase E1-alpha deficiency, 312170 (3)	PDHA1	PRKAB1	Adenosine monophosphate,Metformin,Acetylsalicylic acid
Disorders of energy metabolism	Pyruvate dehydrogenase E1-alpha deficiency, 312170 (3)	PDHA1	PDPK1	Celecoxib
Disorders of energy metabolism	Combined oxidative phosphorylation deficiency 4, 610678 (3)	TUFM	RPL3	Omacetaxine mepesuccinate
Disorders of energy metabolism	Maple syrup urine disease, type Ia, 248600 (3)	BCKDHA	BCAT1	Glutamic Acid,L-Leucine,L-Valine,L-Isoleucine
Disorders of energy metabolism	Mitochondrial DNA depletion syndrome 9 (encephalomyopathic type with methylmalonic aciduria), 245400 (3)	SUCLG1	MYC	Nadroparin
Disorders of energy metabolism	Hypomyelination, global cerebral, 612949 (3)	SLC25A12	MYC	Nadroparin
Disorders of energy metabolism	Mitochondrial complex I deficiency, 252010 (3)	NDUFS2	MYC	Nadroparin
Disorders of energy metabolism	Combined oxidative phosphorylation deficiency 5, 611719 (3)	MRPS22	MYC	Nadroparin
Disorders of energy metabolism	Leigh syndrome due to mitochondrial complex I deficiency, 256000 (3)|Mitochondrial complex I deficiency, 252010 (3)	NDUFS3	MYC	Nadroparin
Disorders of energy metabolism	Mitochondrial complex I deficiency, 252010 (3)	NDUFS1	MYC	Nadroparin
Disorders of energy metabolism	MODY, type IV, 606392 (3)|Pancreatic agenesis 1, 260370 (3)|{Diabetes mellitus, type II, susceptibility to}, 125853 (3)	PDX1	ALK	Crizotinib,Ceritinib,Alectinib
Disorders of energy metabolism	Mitochondrial complex I deficiency due to ACAD9 deficiency, 611126 (3)	ACAD9	GPX1	Glutathione
Disorders of energy metabolism	Leigh syndrome, French-Canadian type, 220111 (3)	LRPPRC	GSTK1	Glutathione
Disorders of energy metabolism	Leigh syndrome, French-Canadian type, 220111 (3)	LRPPRC	TP53	Acetylsalicylic acid
Disorders of energy metabolism	Leigh syndrome, French-Canadian type, 220111 (3)	LRPPRC	CHUK	Aminosalicylic Acid,Mesalazine,Sulfasalazine,Acetylcysteine
Disorders of energy metabolism	Leigh syndrome, French-Canadian type, 220111 (3)	LRPPRC	JAK1	Ruxolitinib,Tofacitinib
Disorders of energy metabolism	Leigh syndrome, French-Canadian type, 220111 (3)	LRPPRC	MME	Sacubitril
Disorders of energy metabolism	Leigh syndrome, French-Canadian type, 220111 (3)	LRPPRC	VDAC2	Aluminium monostearate
Disorders of energy metabolism	Leigh syndrome, French-Canadian type, 220111 (3)	LRPPRC	TUBA1A	Albendazole,Vinblastine,Mebendazole
Disorders of energy metabolism	Leigh syndrome, French-Canadian type, 220111 (3)	LRPPRC	VDAC1	Aluminium monostearate
Disorders of energy metabolism	Leigh syndrome, French-Canadian type, 220111 (3)	LRPPRC	CD4	Antithymocyte immunoglobulin (rabbit)
Disorders of energy metabolism	Leigh syndrome, French-Canadian type, 220111 (3)	LRPPRC	TUBB	Vinorelbine,Vincristine,Vinblastine,Podofilox,Colchicine
Disorders of energy metabolism	Leigh syndrome, French-Canadian type, 220111 (3)	LRPPRC	NFKB2	Acetylsalicylic acid,Glucosamine
Disorders of energy metabolism	Leigh syndrome, French-Canadian type, 220111 (3)	LRPPRC	IKBKB	Mesalazine,Sulfasalazine,Acetylsalicylic acid,Auranofin,Arsenic trioxide,Acetylcysteine
Disorders of energy metabolism	Leigh syndrome, French-Canadian type, 220111 (3)	LRPPRC	NFKB1	Acetylsalicylic acid,Thalidomide,Pranlukast,Triflusal
Disorders of energy metabolism	Leigh syndrome, French-Canadian type, 220111 (3)	LRPPRC	MYC	Nadroparin
Disorders of energy metabolism	Leigh syndrome, French-Canadian type, 220111 (3)	LRPPRC	ANXA1	Amcinonide,Hydrocortisone,Dexamethasone
Disorders of energy metabolism	Leigh syndrome, French-Canadian type, 220111 (3)	LRPPRC	ANXA2	Tenecteplase
Disorders of energy metabolism	Leigh syndrome, French-Canadian type, 220111 (3)	LRPPRC	LCK	Dasatinib,Ponatinib,Nintedanib
Disorders of energy metabolism	Leigh syndrome, French-Canadian type, 220111 (3)	LRPPRC	HSP90AA1	Rifabutin,Nedocromil
Disorders of energy metabolism	Leigh syndrome, French-Canadian type, 220111 (3)	LRPPRC	VDAC3	Aluminium monostearate
Disorders of energy metabolism	Mitochondrial DNA depletion syndrome 12 (cardiomyopathic type), 615418 (3)|Progressive external ophthalmoplegia with mitochondrial DNA deletions 3, 609283 (3)	SLC25A4	PPIF	Cyclosporine,L-Proline
Disorders of energy metabolism	Mitochondrial phosphate carrier deficiency, 610773 (3)	SLC25A3	PDCD1	Nivolumab,Pembrolizumab
Disorders of energy metabolism	Combined oxidative phosphorylation deficiency 2, 610498 (3)	MRPS16	PRKAB1	Adenosine monophosphate,Metformin,Acetylsalicylic acid
Disorders of energy metabolism	Combined oxidative phosphorylation deficiency 4, 610678 (3)	TUFM	TOP1	Irinotecan,Topotecan,Lucanthone,Sodium stibogluconate
Disorders of energy metabolism	Mitochondrial DNA depletion syndrome 5 (encephalomyopathic with or without methylmalonic aciduria), 612073 (3)	SUCLA2	SDHC	Succinic acid
Disorders of energy metabolism	Mitochondrial DNA depletion syndrome 9 (encephalomyopathic type with methylmalonic aciduria), 245400 (3)	SUCLG1	SDHC	Succinic acid
Disorders of energy metabolism	Mitochondrial DNA depletion syndrome 12 (cardiomyopathic type), 615418 (3)|Progressive external ophthalmoplegia with mitochondrial DNA deletions 3, 609283 (3)	SLC25A4	GRB2	Pegademase bovine
Disorders of energy metabolism	Combined oxidative phosphorylation deficiency 4, 610678 (3)	TUFM	GRB2	Pegademase bovine
Disorders of energy metabolism	Mitochondrial phosphate carrier deficiency, 610773 (3)	SLC25A3	GRB2	Pegademase bovine
Disorders of energy metabolism	MODY, type IV, 606392 (3)|Pancreatic agenesis 1, 260370 (3)|{Diabetes mellitus, type II, susceptibility to}, 125853 (3)	PDX1	CREB1	Adenosine monophosphate,Naloxone
Disorders of energy metabolism	Mitochondrial phosphate carrier deficiency, 610773 (3)	SLC25A3	CREB1	Adenosine monophosphate,Naloxone
Disorders of energy metabolism	?Leigh syndrome, 256000 (3)	NDUFA10	NDUFC2	Carvedilol
Disorders of energy metabolism	Mitochondrial phosphate carrier deficiency, 610773 (3)	SLC25A3	EPRS	Glutamic Acid,L-Proline
Disorders of energy metabolism	Combined oxidative phosphorylation deficiency 5, 611719 (3)	MRPS22	EPRS	Glutamic Acid,L-Proline
Disorders of energy metabolism	Leigh syndrome due to mitochondrial complex I deficiency, 256000 (3)	NDUFA2	NDUFC2	Carvedilol
Disorders of energy metabolism	Anemia, sideroblastic, with ataxia, 301310 (3)	ABCB7	MYC	Nadroparin
Disorders of energy metabolism	Mitochondrial complex I deficiency due to ACAD9 deficiency, 611126 (3)	ACAD9	GPX3	Glutathione
Disorders of energy metabolism	Mitochondrial complex I deficiency due to ACAD9 deficiency, 611126 (3)	ACAD9	GPX6	Glutathione
Disorders of energy metabolism	Mitochondrial complex I deficiency, 252010 (3)	NDUFA1	NDUFC2	Carvedilol
Disorders of energy metabolism	Mitochondrial phosphate carrier deficiency, 610773 (3)	SLC25A3	ATP1A1	Digoxin,Acetyldigitoxin,Hydroflumethiazide,Etacrynic acid,Trichlormethiazide,Deslanoside,Ouabain,Diazoxide,Bretylium,Ciclopirox,Bepridil,Potassium,Aluminium,Digitoxin,Almitrine
Disorders of energy metabolism	Combined oxidative phosphorylation deficiency 4, 610678 (3)	TUFM	TUBB1	Vindesine,Paclitaxel,Docetaxel,Colchicine,Cabazitaxel,Eribulin
Disorders of energy metabolism	Combined oxidative phosphorylation deficiency 4, 610678 (3)	TUFM	TUBA1A	Albendazole,Vinblastine,Mebendazole
Disorders of energy metabolism	?Mitochondrial complex I deficiency, 252010 (3)	NDUFB9	NDUFC2	Carvedilol
Disorders of energy metabolism	Mitochondrial phosphate carrier deficiency, 610773 (3)	SLC25A3	SLC25A6	Clodronic Acid
Disorders of energy metabolism	Combined oxidative phosphorylation deficiency 5, 611719 (3)	MRPS22	SLC25A6	Clodronic Acid
Disorders of energy metabolism	Leigh syndrome, 256000 (3)|Mitochondrial complex I deficiency, 252010 (3)	NDUFS4	NDUFC2	Carvedilol
Disorders of energy metabolism	Complex I, mitochondrial respiratory chain, deficiency of, 252010 (3)	NDUFS6	NDUFC2	Carvedilol
Disorders of energy metabolism	Leigh syndrome due to mitochondrial complex 1 deficiency, 256000 (3)	NDUFA12	NDUFC2	Carvedilol
Disorders of energy metabolism	Mitochondrial complex I deficiency, 252010 (3)	NDUFV2	NDUFC2	Carvedilol
Disorders of energy metabolism	Leigh syndrome due to mitochondrial complex I deficiency, 256000 (3)	NDUFS8	NDUFC2	Carvedilol
Disorders of energy metabolism	Mitochondrial complex I deficiency, 252010 (3)	NDUFS2	NDUFC2	Carvedilol
Disorders of energy metabolism	Mitochondrial complex I deficiency, 252010 (3)	NDUFV1	NDUFC2	Carvedilol
Disorders of energy metabolism	Mitochondrial complex I deficiency, 252010 (3)	NDUFS1	NDUFC2	Carvedilol
Disorders of energy metabolism	Leigh syndrome due to mitochondrial complex I deficiency, 256000 (3)|Mitochondrial complex I deficiency, 252010 (3)	NDUFS3	NDUFC2	Carvedilol
Disorders of energy metabolism	Mitochondrial DNA depletion syndrome 12 (cardiomyopathic type), 615418 (3)|Progressive external ophthalmoplegia with mitochondrial DNA deletions 3, 609283 (3)	SLC25A4	NR3C1	Flunisolide,Diflorasone,Alclometasone,Medrysone,Amcinonide,Fluorometholone,Megestrol acetate,Beclomethasone dipropionate,Spironolactone,Betamethasone,Desoximetasone,Fluticasone propionate,Fluocinolone Acetonide,Ulobetasol,Triamcinolone,Prednisone,Flumethasone,Fludrocortisone,Hydrocortisone,Mometasone,Hydrocortamate,Mifepristone,Clocortolone,Flurandrenolide,Prednisolone,Loteprednol,Rimexolone,Meth…
Disorders of energy metabolism	Mitochondrial phosphate carrier deficiency, 610773 (3)	SLC25A3	TNFRSF1B	Etanercept
Disorders of energy metabolism	Mitochondrial phosphate carrier deficiency, 610773 (3)	SLC25A3	RPL3	Omacetaxine mepesuccinate
Disorders of energy metabolism	Mitochondrial phosphate carrier deficiency, 610773 (3)	SLC25A3	C1QBP	Hyaluronic acid
Disorders of energy metabolism	?Leigh syndrome, 256000 (3)	NDUFA10	MT-ND1	Methoxyflurane,Halothane,Desflurane,Sevoflurane
Disorders of energy metabolism	Leigh syndrome due to mitochondrial complex I deficiency, 256000 (3)	NDUFS8	MT-ND1	Methoxyflurane,Halothane,Desflurane,Sevoflurane
Disorders of energy metabolism	Mitochondrial complex I deficiency, 252010 (3)	NDUFV1	MT-ND1	Methoxyflurane,Halothane,Desflurane,Sevoflurane
Disorders of energy metabolism	Mitochondrial complex I deficiency, 252010 (3)	NDUFAF1	MT-ND1	Methoxyflurane,Halothane,Desflurane,Sevoflurane
Disorders of energy metabolism	Mitochondrial complex I deficiency, 252010 (3)	NDUFS2	MT-ND1	Methoxyflurane,Halothane,Desflurane,Sevoflurane
Disorders of energy metabolism	?Mitochondrial complex I deficiency, 252010 (3)	NDUFB9	MT-ND1	Methoxyflurane,Halothane,Desflurane,Sevoflurane
Disorders of energy metabolism	Mitochondrial complex I deficiency, 252010 (3)	NDUFV2	MT-ND1	Methoxyflurane,Halothane,Desflurane,Sevoflurane
Disorders of energy metabolism	Mitochondrial complex I deficiency, 252010 (3)	NDUFA1	MT-ND1	Methoxyflurane,Halothane,Desflurane,Sevoflurane
Disorders of energy metabolism	Complex I, mitochondrial respiratory chain, deficiency of, 252010 (3)	NDUFS6	MT-ND1	Methoxyflurane,Halothane,Desflurane,Sevoflurane
Disorders of energy metabolism	Leigh syndrome due to mitochondrial complex I deficiency, 256000 (3)	NDUFA2	MT-ND1	Methoxyflurane,Halothane,Desflurane,Sevoflurane
Disorders of energy metabolism	Mitochondrial complex I deficiency, 252010 (3)	NDUFB3	MT-ND1	Methoxyflurane,Halothane,Desflurane,Sevoflurane
Disorders of energy metabolism	Leigh syndrome, 256000 (3)|Mitochondrial complex I deficiency, 252010 (3)	NDUFS4	MT-ND1	Methoxyflurane,Halothane,Desflurane,Sevoflurane
Disorders of energy metabolism	Leigh syndrome due to mitochondrial complex 1 deficiency, 256000 (3)	NDUFA12	MT-ND1	Methoxyflurane,Halothane,Desflurane,Sevoflurane
Disorders of energy metabolism	Mitochondrial complex I deficiency, 252010 (3)	NDUFS1	MT-ND1	Methoxyflurane,Halothane,Desflurane,Sevoflurane
Disorders of energy metabolism	Leigh syndrome due to mitochondrial complex I deficiency, 256000 (3)	NDUFA9	MT-ND1	Methoxyflurane,Halothane,Desflurane,Sevoflurane
Disorders of energy metabolism	Leigh syndrome due to mitochondrial complex I deficiency, 256000 (3)|Mitochondrial complex I deficiency, 252010 (3)	NDUFS3	MT-ND1	Methoxyflurane,Halothane,Desflurane,Sevoflurane
Disorders of energy metabolism	Combined oxidative phosphorylation deficiency 6, 300816 (3)|Cowchock syndrome, 310490 (3)	AIFM1	CASP3	Minocycline
Disorders of energy metabolism	Leigh syndrome, French-Canadian type, 220111 (3)	LRPPRC	FARSB	L-Phenylalanine
Disorders of energy metabolism	Mitochondrial complex I deficiency, 252010 (3)	NDUFA1	MT-CO2	Cholic Acid
Disorders of energy metabolism	Mitochondrial complex I deficiency, 252010 (3)	NDUFAF1	MT-CO2	Cholic Acid
Disorders of energy metabolism	Mitochondrial complex I deficiency, 252010 (3)	NDUFS1	CASP3	Minocycline
Disorders of energy metabolism	Combined oxidative phosphorylation deficiency 6, 300816 (3)|Cowchock syndrome, 310490 (3)	AIFM1	NFKB2	Acetylsalicylic acid,Glucosamine
Disorders of energy metabolism	Mitochondrial DNA depletion syndrome 9 (encephalomyopathic type with methylmalonic aciduria), 245400 (3)	SUCLG1	GCAT	Glycine
Disorders of energy metabolism	Alpha-ketoglutarate dehydrogenase deficiency, 203740 (1)	OGDH	GCAT	Glycine
Disorders of energy metabolism	Mitochondrial DNA depletion syndrome 5 (encephalomyopathic with or without methylmalonic aciduria), 612073 (3)	SUCLA2	GCAT	Glycine
Disorders of energy metabolism	Complex I, mitochondrial respiratory chain, deficiency of, 252010 (3)	NDUFS6	FGFR3	Palifermin,Pazopanib,Ponatinib,Lenvatinib,Nintedanib
Disorders of energy metabolism	Mitochondrial complex I deficiency, 252010 (3)	NDUFA11	MT-ND1	Methoxyflurane,Halothane,Desflurane,Sevoflurane
Disorders of energy metabolism	Mitochondrial complex I deficiency, 252010 (3)	NDUFA11	NDUFC2	Carvedilol
Disorders of energy metabolism	Combined oxidative phosphorylation deficiency 5, 611719 (3)	MRPS22	RPL3	Omacetaxine mepesuccinate
Disorders of energy metabolism	Mitochondrial complex I deficiency due to ACAD9 deficiency, 611126 (3)	ACAD9	ACAA1	Trimetazidine
Disorders of energy metabolism	Mitochondrial complex I deficiency due to ACAD9 deficiency, 611126 (3)	ACAD9	GPX2	Glutathione
Disorders of energy metabolism	Leukoencephalopathy with brain stem and spinal cord involvement and lactate elevation, 611105 (3)	DARS2	KARS	L-Lysine
Disorders of energy metabolism	Alpha-ketoglutarate dehydrogenase deficiency, 203740 (1)	OGDH	OXCT2	Succinic acid
Disorders of energy metabolism	Alpha-ketoglutarate dehydrogenase deficiency, 203740 (1)	OGDH	SUCLG2	Succinic acid
Disorders of energy metabolism	Mitochondrial DNA depletion syndrome 5 (encephalomyopathic with or without methylmalonic aciduria), 612073 (3)	SUCLA2	SDHB	Succinic acid
Disorders of energy metabolism	Mitochondrial DNA depletion syndrome 9 (encephalomyopathic type with methylmalonic aciduria), 245400 (3)	SUCLG1	SDHB	Succinic acid
Disorders of energy metabolism	Combined oxidative phosphorylation deficiency 6, 300816 (3)|Cowchock syndrome, 310490 (3)	AIFM1	CFTR	Bumetanide,Glyburide,Ibuprofen,Crofelemer,Ivacaftor,Dexibuprofen,Lumacaftor
Disorders of energy metabolism	Combined oxidative phosphorylation deficiency 2, 610498 (3)	MRPS16	SLC25A5	Clodronic Acid
Disorders of energy metabolism	Combined oxidative phosphorylation deficiency 4, 610678 (3)	TUFM	SLC25A5	Clodronic Acid
Disorders of energy metabolism	Mitochondrial phosphate carrier deficiency, 610773 (3)	SLC25A3	SLC25A5	Clodronic Acid
Disorders of energy metabolism	Combined oxidative phosphorylation deficiency 5, 611719 (3)	MRPS22	SLC25A5	Clodronic Acid
Disorders of energy metabolism	Mitochondrial phosphate carrier deficiency, 610773 (3)	SLC25A3	EGFR	Cetuximab,Trastuzumab,Lidocaine,Gefitinib,Erlotinib,Lapatinib,Panitumumab,Vandetanib,Afatinib,Osimertinib,Necitumumab,Icotinib,Olmutinib
Disorders of energy metabolism	Mitochondrial DNA depletion syndrome 12 (cardiomyopathic type), 615418 (3)|Progressive external ophthalmoplegia with mitochondrial DNA deletions 3, 609283 (3)	SLC25A4	AR	Levonorgestrel,Spironolactone,Flutamide,Oxandrolone,Testosterone,Nilutamide,Fludrocortisone,Drostanolone,Nandrolone phenpropionate,Ketoconazole,Bicalutamide,Fluoxymesterone,Drospirenone,Danazol,Testosterone Propionate,Prasterone,Cyproterone acetate,Oxymetholone,Methyltestosterone,Nandrolone decanoate,Ulipristal,Enzalutamide,Norgestrel,Esculin
Disorders of energy metabolism	Mitochondrial DNA depletion syndrome 12 (cardiomyopathic type), 615418 (3)|Progressive external ophthalmoplegia with mitochondrial DNA deletions 3, 609283 (3)	SLC25A4	LCK	Dasatinib,Ponatinib,Nintedanib
Disorders of energy metabolism	Mitochondrial DNA depletion syndrome 12 (cardiomyopathic type), 615418 (3)|Progressive external ophthalmoplegia with mitochondrial DNA deletions 3, 609283 (3)	SLC25A4	NFKBIA	Acetylsalicylic acid
Disorders of energy metabolism	Mitochondrial DNA depletion syndrome 12 (cardiomyopathic type), 615418 (3)|Progressive external ophthalmoplegia with mitochondrial DNA deletions 3, 609283 (3)	SLC25A4	SLC25A6	Clodronic Acid
Disorders of energy metabolism	Mitochondrial DNA depletion syndrome 12 (cardiomyopathic type), 615418 (3)|Progressive external ophthalmoplegia with mitochondrial DNA deletions 3, 609283 (3)	SLC25A4	SLC25A5	Clodronic Acid
Disorders of energy metabolism	Mitochondrial DNA depletion syndrome 12 (cardiomyopathic type), 615418 (3)|Progressive external ophthalmoplegia with mitochondrial DNA deletions 3, 609283 (3)	SLC25A4	TNFRSF1B	Etanercept
Disorders of energy metabolism	Mitochondrial DNA depletion syndrome 12 (cardiomyopathic type), 615418 (3)|Progressive external ophthalmoplegia with mitochondrial DNA deletions 3, 609283 (3)	SLC25A4	PRKCE	Tamoxifen
Disorders of energy metabolism	Mitochondrial DNA depletion syndrome 12 (cardiomyopathic type), 615418 (3)|Progressive external ophthalmoplegia with mitochondrial DNA deletions 3, 609283 (3)	SLC25A4	SRC	Dasatinib,Bosutinib,Ponatinib,Nintedanib
Disorders of energy metabolism	Mitochondrial DNA depletion syndrome 12 (cardiomyopathic type), 615418 (3)|Progressive external ophthalmoplegia with mitochondrial DNA deletions 3, 609283 (3)	SLC25A4	PDCD1	Nivolumab,Pembrolizumab
Disorders of energy metabolism	Mitochondrial DNA depletion syndrome 12 (cardiomyopathic type), 615418 (3)|Progressive external ophthalmoplegia with mitochondrial DNA deletions 3, 609283 (3)	SLC25A4	ATP1A1	Digoxin,Acetyldigitoxin,Hydroflumethiazide,Etacrynic acid,Trichlormethiazide,Deslanoside,Ouabain,Diazoxide,Bretylium,Ciclopirox,Bepridil,Potassium,Aluminium,Digitoxin,Almitrine
Disorders of energy metabolism	Leigh syndrome due to mitochondrial complex I deficiency, 256000 (3)	NDUFA9	NDUFC2	Carvedilol
Disorders of energy metabolism	Mitochondrial complex I deficiency, 252010 (3)	NDUFB3	NDUFC2	Carvedilol
Disorders of energy metabolism	Complex I, mitochondrial respiratory chain, deficiency of, 252010 (3)	NDUFS6	KCNH2	Erythromycin,Dofetilide,Amsacrine,Ibutilide,Alfuzosin,Prazosin,Imipramine,Chlorpromazine,Sotalol,Ciprofloxacin,Doxazosin,Cisapride,Astemizole,Verapamil,Quinidine,Pimozide,Miconazole,Amiodarone,Carvedilol,Doxepin,Terazosin,Propafenone,Clarithromycin,Halofantrine,Dronedarone,Sertindole,Vernakalant
Disorders of energy metabolism	Optic atrophy 1, 165500 (3)|Optic atrophy plus syndrome, 125250 (3)|{Glaucoma, normal tension, susceptibility to}, 606657 (3)	OPA1	MME	Sacubitril
Disorders of energy metabolism	Leigh syndrome due to mitochondrial complex I deficiency, 256000 (3)	NDUFA9	MME	Sacubitril
Disorders of energy metabolism	?Leigh syndrome, 256000 (3)	NDUFA10	MME	Sacubitril
Disorders of fatty acid and ketone body metabolism	Succinyl CoA:3-oxoacid CoA transferase deficiency, 245050 (3)	OXCT1	ALAS1	Glycine
Disorders of fatty acid and ketone body metabolism	Succinyl CoA:3-oxoacid CoA transferase deficiency, 245050 (3)	OXCT1	DLD	Flavin adenine dinucleotide
Disorders of fatty acid and ketone body metabolism	Acyl-CoA dehydrogenase, medium chain, deficiency of, 201450 (3)	ACADM	DLD	Flavin adenine dinucleotide
Disorders of fatty acid and ketone body metabolism	Acyl-CoA dehydrogenase, short-chain, deficiency of, 201470 (3)	ACADS	GPX4	Glutathione
Disorders of fatty acid and ketone body metabolism	Acyl-CoA dehydrogenase, medium chain, deficiency of, 201450 (3)	ACADM	GPX4	Glutathione
Disorders of fatty acid and ketone body metabolism	Acyl-CoA dehydrogenase, short-chain, deficiency of, 201470 (3)	ACADS	ACSL3	Icosapent
Disorders of fatty acid and ketone body metabolism	Acyl-CoA dehydrogenase, medium chain, deficiency of, 201450 (3)	ACADM	ACSL3	Icosapent
Disorders of fatty acid and ketone body metabolism	Succinyl CoA:3-oxoacid CoA transferase deficiency, 245050 (3)	OXCT1	SDHC	Succinic acid
Disorders of fatty acid and ketone body metabolism	Succinyl CoA:3-oxoacid CoA transferase deficiency, 245050 (3)	OXCT1	SUCLG2	Succinic acid
Disorders of fatty acid and ketone body metabolism	Succinyl CoA:3-oxoacid CoA transferase deficiency, 245050 (3)	OXCT1	SDHB	Succinic acid
Disorders of fatty acid and ketone body metabolism	Succinyl CoA:3-oxoacid CoA transferase deficiency, 245050 (3)	OXCT1	SDHD	Succinic acid,Hexachlorophene
Disorders of fatty acid and ketone body metabolism	Trifunctional protein deficiency, 609015 (3)	HADHB	ACAA1	Trimetazidine
Disorders of fatty acid and ketone body metabolism	Acyl-CoA dehydrogenase, medium chain, deficiency of, 201450 (3)	ACADM	ACAA1	Trimetazidine
Disorders of fatty acid and ketone body metabolism	Acyl-CoA dehydrogenase, short-chain, deficiency of, 201470 (3)	ACADS	ACAA1	Trimetazidine
Disorders of fatty acid and ketone body metabolism	Acyl-CoA dehydrogenase, medium chain, deficiency of, 201450 (3)	ACADM	GPX1	Glutathione
Disorders of fatty acid and ketone body metabolism	Acyl-CoA dehydrogenase, short-chain, deficiency of, 201470 (3)	ACADS	GPX1	Glutathione
Disorders of fatty acid and ketone body metabolism	Trifunctional protein deficiency, 609015 (3)	HADHB	OXCT2	Succinic acid
Disorders of fatty acid and ketone body metabolism	Trifunctional protein deficiency, 609015 (3)	HADHB	MYC	Nadroparin
Disorders of fatty acid and ketone body metabolism	Trifunctional protein deficiency, 609015 (3)	HADHB	NFKB2	Acetylsalicylic acid,Glucosamine
Disorders of fatty acid and ketone body metabolism	Trifunctional protein deficiency, 609015 (3)	HADHB	APP	Copper,Florbetaben (18F),Florbetapir (18F),Flutemetamol (18F)
Disorders of fatty acid and ketone body metabolism	VLCAD deficiency, 201475 (3)	ACADVL	METAP2	L-Methionine,Nitroxoline
Disorders of fatty acid and ketone body metabolism	Trifunctional protein deficiency, 609015 (3)	HADHB	GRB2	Pegademase bovine
Disorders of fatty acid and ketone body metabolism	Malonyl-CoA decarboxylase deficiency, 248360 (3)	MLYCD	CRAT	L-Carnitine
Disorders of fatty acid and ketone body metabolism	Acyl-CoA dehydrogenase, medium chain, deficiency of, 201450 (3)	ACADM	GPX3	Glutathione
Disorders of fatty acid and ketone body metabolism	Acyl-CoA dehydrogenase, short-chain, deficiency of, 201470 (3)	ACADS	GPX3	Glutathione
Disorders of fatty acid and ketone body metabolism	Acyl-CoA dehydrogenase, short-chain, deficiency of, 201470 (3)	ACADS	GPX6	Glutathione
Disorders of fatty acid and ketone body metabolism	Acyl-CoA dehydrogenase, medium chain, deficiency of, 201450 (3)	ACADM	GPX6	Glutathione
Disorders of fatty acid and ketone body metabolism	?ACAT2 deficiency, 614055 (1)	ACAT2	OXCT2	Succinic acid
Disorders of fatty acid and ketone body metabolism	?ACAT2 deficiency, 614055 (1)	ACAT2	VDAC1	Aluminium monostearate
Disorders of fatty acid and ketone body metabolism	?ACAT2 deficiency, 614055 (1)	ACAT2	PRKAB1	Adenosine monophosphate,Metformin,Acetylsalicylic acid
Disorders of fatty acid and ketone body metabolism	Malonyl-CoA decarboxylase deficiency, 248360 (3)	MLYCD	ACACA	Biotin
Disorders of fatty acid and ketone body metabolism	Malonyl-CoA decarboxylase deficiency, 248360 (3)	MLYCD	CROT	L-Carnitine
Disorders of fatty acid and ketone body metabolism	Malonyl-CoA decarboxylase deficiency, 248360 (3)	MLYCD	ACSS1	Adenosine monophosphate
Disorders of fatty acid and ketone body metabolism	Malonyl-CoA decarboxylase deficiency, 248360 (3)	MLYCD	ACSS2	Adenosine monophosphate
Disorders of fatty acid and ketone body metabolism	Malonyl-CoA decarboxylase deficiency, 248360 (3)	MLYCD	ACACB	Biotin,Adenine
Disorders of fatty acid and ketone body metabolism	Glutaric acidemia IIC, 231680 (3)	ETFDH	NDUFC2	Carvedilol
Disorders of fatty acid and ketone body metabolism	Glutaric acidemia IIC, 231680 (3)	ETFDH	MT-ND1	Methoxyflurane,Halothane,Desflurane,Sevoflurane
Disorders of fatty acid and ketone body metabolism	CPT deficiency, hepatic, type IA, 255120 (3)	CPT1A	ACSL4	Icosapent,Rosiglitazone
Disorders of fatty acid and ketone body metabolism	CPT deficiency, hepatic, type IA, 255120 (3)	CPT1A	FADS2	Alpha-Linolenic Acid
Disorders of fatty acid and ketone body metabolism	CPT deficiency, hepatic, type IA, 255120 (3)	CPT1A	ELOVL4	Alpha-Linolenic Acid
Disorders of fatty acid and ketone body metabolism	CPT deficiency, hepatic, type IA, 255120 (3)	CPT1A	BCL2	Ibuprofen,Paclitaxel,Docetaxel,Rasagiline,Eribulin,Dexibuprofen,Venetoclax
Disorders of fatty acid and ketone body metabolism	CPT deficiency, hepatic, type IA, 255120 (3)	CPT1A	FASN	Cerulenin,Orlistat
Disorders of fatty acid and ketone body metabolism	CPT deficiency, hepatic, type IA, 255120 (3)	CPT1A	FADS1	Alpha-Linolenic Acid,Icosapent
Disorders of fatty acid and ketone body metabolism	CPT deficiency, hepatic, type IA, 255120 (3)	CPT1A	ACSL1	Adenosine monophosphate
Disorders of fatty acid and ketone body metabolism	CPT deficiency, hepatic, type IA, 255120 (3)	CPT1A	ACSL3	Icosapent
Disorders of fatty acid and ketone body metabolism	Succinyl CoA:3-oxoacid CoA transferase deficiency, 245050 (3)	OXCT1	GCAT	Glycine
Disorders of fatty acid and ketone body metabolism	?ACAT2 deficiency, 614055 (1)	ACAT2	JUN	Vinblastine,Pseudoephedrine,Irbesartan,Arsenic trioxide
Disorders of fatty acid and ketone body metabolism	Acyl-CoA dehydrogenase, short-chain, deficiency of, 201470 (3)	ACADS	GPX2	Glutathione
Disorders of fatty acid and ketone body metabolism	Acyl-CoA dehydrogenase, medium chain, deficiency of, 201450 (3)	ACADM	GPX2	Glutathione
Disorders of fatty acid and ketone body metabolism	HMG-CoA synthase-2 deficiency, 605911 (3)	HMGCS2	OXCT2	Succinic acid
Disorders of fatty acid and ketone body metabolism	Malonyl-CoA decarboxylase deficiency, 248360 (3)	MLYCD	FASN	Cerulenin,Orlistat
Disorders of fatty acid and ketone body metabolism	Glutaric acidemia IIA, 231680 (3)	ETFA	PRKAB1	Adenosine monophosphate,Metformin,Acetylsalicylic acid
Disorders of fatty acid and ketone body metabolism	Glutaric acidemia IIA, 231680 (3)	ETFA	MYC	Nadroparin
Disorders of lipid and lipoprotein metabolism	Fish-eye disease, 136120 (3)|Norum disease, 245900 (3)	LCAT	PLA2G2A	Indomethacin,Diclofenac,Ginkgo biloba,Isopropyl Alcohol,Suramin
Disorders of lipid and lipoprotein metabolism	Fish-eye disease, 136120 (3)|Norum disease, 245900 (3)	LCAT	PLA2G6	Quinacrine
Disorders of lipid and lipoprotein metabolism	Fish-eye disease, 136120 (3)|Norum disease, 245900 (3)	LCAT	PLA2G1B	Sulfasalazine,Cholic Acid,Niflumic Acid
Disorders of lipid and lipoprotein metabolism	Sjogren-Larsson syndrome, 270200 (3)	ALDH3A2	ADH1C	Fomepizole,Cholic Acid
Disorders of lipid and lipoprotein metabolism	Sjogren-Larsson syndrome, 270200 (3)	ALDH3A2	ADH1A	Fomepizole
Disorders of lipid and lipoprotein metabolism	Hypercholesterolemia, due to ligand-defective apo B, 144010 (3)|Hypobetalipoproteinemia, 615558 (3)	APOB	HSP90AA1	Rifabutin,Nedocromil
Disorders of lipid and lipoprotein metabolism	Sjogren-Larsson syndrome, 270200 (3)	ALDH3A2	ADH1B	Fomepizole,Glycerin
Disorders of lipid and lipoprotein metabolism	HDL deficiency, type 2, 604091 (3)|Tangier disease, 205400 (3)|{Coronary artery disease in familial hypercholesterolemia, protection against}, 143890 (3)	ABCA1	LIMK1	Dabrafenib
Disorders of lipid and lipoprotein metabolism	HDL deficiency, type 2, 604091 (3)|Tangier disease, 205400 (3)|{Coronary artery disease in familial hypercholesterolemia, protection against}, 143890 (3)	ABCA1	SDHB	Succinic acid
Disorders of lipid and lipoprotein metabolism	Hypercholesterolemia, familial, 143890 (3)|LDL cholesterol level QTL2, 143890 (3)	LDLR	PF4	Drotrecogin alfa
Disorders of lipid and lipoprotein metabolism	Hypercholesterolemia, familial, 143890 (3)|LDL cholesterol level QTL2, 143890 (3)	LDLR	HSP90B1	Rifabutin
Disorders of lipid and lipoprotein metabolism	Hypercholesterolemia, due to ligand-defective apo B, 144010 (3)|Hypobetalipoproteinemia, 615558 (3)	APOB	CALR	Tenecteplase,Melatonin,Calcium Citrate,Calcium Phosphate
Disorders of lipid and lipoprotein metabolism	Hypercholesterolemia, due to ligand-defective apo B, 144010 (3)|Hypobetalipoproteinemia, 615558 (3)	APOB	MTTP	Hesperetin,Lomitapide
Disorders of lipid and lipoprotein metabolism	Hypercholesterolemia, due to ligand-defective apo B, 144010 (3)|Hypobetalipoproteinemia, 615558 (3)	APOB	HSP90B1	Rifabutin
Disorders of lipid and lipoprotein metabolism	Hypercholesterolemia, due to ligand-defective apo B, 144010 (3)|Hypobetalipoproteinemia, 615558 (3)	APOB	PPIB	L-Proline
Disorders of lipid and lipoprotein metabolism	Hypercholesterolemia, due to ligand-defective apo B, 144010 (3)|Hypobetalipoproteinemia, 615558 (3)	APOB	LRP2	Urokinase,Insulin Human,Insulin Pork,Gentamicin
Disorders of lipid and lipoprotein metabolism	Hypercholesterolemia, due to ligand-defective apo B, 144010 (3)|Hypobetalipoproteinemia, 615558 (3)	APOB	CANX	Tenecteplase,Calcium Citrate,Calcium Phosphate
Disorders of lipid and lipoprotein metabolism	Hypercholesterolemia, due to ligand-defective apo B, 144010 (3)|Hypobetalipoproteinemia, 615558 (3)	APOB	CALCR	Salmon Calcitonin,Pramlintide
Disorders of lipid and lipoprotein metabolism	Amyloidosis, 3 or more types, 105200 (3)|ApoA-I and apoC-III deficiency, combined (3)|Corneal clouding, autosomal recessive (3)|Hypoalphalipoproteinemia, 604091 (3)	APOA1	HBA2	Mefloquine,Iron Dextran,Sodium Nitrite,Iron saccharate,Sodium ferric gluconate complex
Disorders of lipid and lipoprotein metabolism	Growth hormone insensitivity, partial, 604271 (3)|Increased responsiveness to growth hormone (3)|Laron dwarfism, 262500 (3)|{Hypercholesterolemia, familial, modifier of}, 143890 (3)	GHR	JAK1	Ruxolitinib,Tofacitinib
Disorders of lipid and lipoprotein metabolism	Growth hormone insensitivity, partial, 604271 (3)|Increased responsiveness to growth hormone (3)|Laron dwarfism, 262500 (3)|{Hypercholesterolemia, familial, modifier of}, 143890 (3)	GHR	STAT5B	Dasatinib
Disorders of lipid and lipoprotein metabolism	Growth hormone insensitivity, partial, 604271 (3)|Increased responsiveness to growth hormone (3)|Laron dwarfism, 262500 (3)|{Hypercholesterolemia, familial, modifier of}, 143890 (3)	GHR	JAK2	Ruxolitinib,Tofacitinib
Disorders of lipid and lipoprotein metabolism	Growth hormone insensitivity, partial, 604271 (3)|Increased responsiveness to growth hormone (3)|Laron dwarfism, 262500 (3)|{Hypercholesterolemia, familial, modifier of}, 143890 (3)	GHR	PIK3R1	Isoprenaline
Disorders of lipid and lipoprotein metabolism	Growth hormone insensitivity, partial, 604271 (3)|Increased responsiveness to growth hormone (3)|Laron dwarfism, 262500 (3)|{Hypercholesterolemia, familial, modifier of}, 143890 (3)	GHR	PTPN1	Tiludronic acid
Disorders of lipid and lipoprotein metabolism	Growth hormone insensitivity, partial, 604271 (3)|Increased responsiveness to growth hormone (3)|Laron dwarfism, 262500 (3)|{Hypercholesterolemia, familial, modifier of}, 143890 (3)	GHR	GRB2	Pegademase bovine
Disorders of lipid and lipoprotein metabolism	Growth hormone insensitivity, partial, 604271 (3)|Increased responsiveness to growth hormone (3)|Laron dwarfism, 262500 (3)|{Hypercholesterolemia, familial, modifier of}, 143890 (3)	GHR	TYK2	Tofacitinib
Disorders of lipid and lipoprotein metabolism	Fish-eye disease, 136120 (3)|Norum disease, 245900 (3)	LCAT	A2M	Becaplermin,Bacitracin,Ocriplasmin
Disorders of lipid and lipoprotein metabolism	Alzheimer disease-2, 104310 (3)|Hyperlipoproteinemia, type III (3)|Lipoprotein glomerulopathy, 611771 (3)|Sea-blue histiocyte disease, 269600 (3)|{?Macular degeneration, age-related}, 603075 (3)|{Myocardial infarction susceptibility} (3)	APOE	A2M	Becaplermin,Bacitracin,Ocriplasmin
Disorders of lipid and lipoprotein metabolism	Sitosterolemia, 210250 (3)	ABCG5	PIK3R1	Isoprenaline
Disorders of lipid and lipoprotein metabolism	Pancreatic lipase deficiency, 614338 (1)	PNLIP	GRB2	Pegademase bovine
Disorders of lipid and lipoprotein metabolism	Hypercholesterolemia, familial, 143890 (3)|LDL cholesterol level QTL2, 143890 (3)	LDLR	PCSK9	Alirocumab
Disorders of lipid and lipoprotein metabolism	Hypercholesterolemia, familial, 143890 (3)|LDL cholesterol level QTL2, 143890 (3)	LDLR	FLT1	Sorafenib,Sunitinib,Pazopanib,Axitinib,Regorafenib,Lenvatinib,Nintedanib
Disorders of lipid and lipoprotein metabolism	Fish-eye disease, 136120 (3)|Norum disease, 245900 (3)	LCAT	PLA2G2E	Aminosalicylic Acid,Nimesulide,Glycerin
Disorders of lipid and lipoprotein metabolism		CLPS	LIPF	Orlistat
Disorders of lipid and lipoprotein metabolism	Pancreatic lipase deficiency, 614338 (1)	PNLIP	LIPF	Orlistat
Disorders of lipid and lipoprotein metabolism	Sjogren-Larsson syndrome, 270200 (3)	ALDH3A2	MAOA	Amphetamine,Phentermine,Procaine,Tranylcypromine,Phenelzine,Minaprine,Zonisamide,Selegiline,Procarbazine,Moclobemide,Isocarboxazid,Ephedra,Methamphetamine,Pargyline,Flavin adenine dinucleotide
Disorders of lipid and lipoprotein metabolism	Sjogren-Larsson syndrome, 270200 (3)	ALDH3A2	AOC1	Amiloride
Disorders of lipid and lipoprotein metabolism	Sjogren-Larsson syndrome, 270200 (3)	ALDH3A2	MAOB	Amphetamine,Amphetamine,Phentermine,Procaine,Tranylcypromine,Phenelzine,Zonisamide,Selegiline,Procarbazine,Isocarboxazid,Ephedra,Rasagiline,Methamphetamine,Pargyline,Flavin adenine dinucleotide,Safinamide
Disorders of lipid and lipoprotein metabolism	Sjogren-Larsson syndrome, 270200 (3)	ALDH3A2	GAD1	Glutamic Acid
Disorders of lipid and lipoprotein metabolism	Sjogren-Larsson syndrome, 270200 (3)	ALDH3A2	MME	Sacubitril
Disorders of lipid and lipoprotein metabolism	Sjogren-Larsson syndrome, 270200 (3)	ALDH3A2	ACSS2	Adenosine monophosphate
Disorders of lipid and lipoprotein metabolism	Sjogren-Larsson syndrome, 270200 (3)	ALDH3A2	ACSS1	Adenosine monophosphate
Disorders of lipid and lipoprotein metabolism	Sjogren-Larsson syndrome, 270200 (3)	ALDH3A2	LDHB	Stiripentol
Disorders of lipid and lipoprotein metabolism	Sjogren-Larsson syndrome, 270200 (3)	ALDH3A2	HAGH	Glutathione
Disorders of lipid and lipoprotein metabolism	Sjogren-Larsson syndrome, 270200 (3)	ALDH3A2	AOC3	Phenelzine,Hydralazine
Disorders of lipid and lipoprotein metabolism	Sjogren-Larsson syndrome, 270200 (3)	ALDH3A2	ASMT	Melatonin
Disorders of lipid and lipoprotein metabolism	Alzheimer disease-2, 104310 (3)|Hyperlipoproteinemia, type III (3)|Lipoprotein glomerulopathy, 611771 (3)|Sea-blue histiocyte disease, 269600 (3)|{?Macular degeneration, age-related}, 603075 (3)|{Myocardial infarction susceptibility} (3)	APOE	CYP2C8	Isoniazid
Disorders of lipid and lipoprotein metabolism	Amyloidosis, 3 or more types, 105200 (3)|ApoA-I and apoC-III deficiency, combined (3)|Corneal clouding, autosomal recessive (3)|Hypoalphalipoproteinemia, 604091 (3)	APOA1	FGA	Alteplase,Reteplase,Anistreplase,Tenecteplase,Sucralfate,Prothrombin,Anti-inhibitor coagulant complex
Disorders of lipid and lipoprotein metabolism	Amyloidosis, 3 or more types, 105200 (3)|ApoA-I and apoC-III deficiency, combined (3)|Corneal clouding, autosomal recessive (3)|Hypoalphalipoproteinemia, 604091 (3)	APOA1	RARB	Adapalene,Acitretin,Alitretinoin,Tazarotene,Tamibarotene
Disorders of lipid and lipoprotein metabolism	Amyloidosis, 3 or more types, 105200 (3)|ApoA-I and apoC-III deficiency, combined (3)|Corneal clouding, autosomal recessive (3)|Hypoalphalipoproteinemia, 604091 (3)	APOA1	C1QC	Cetuximab,Etanercept,Adalimumab,Abciximab,Gemtuzumab ozogamicin,Trastuzumab,Rituximab,Basiliximab,Muromonab,Ibritumomab tiuxetan,Tositumomab,Alemtuzumab,Alefacept,Efalizumab,Natalizumab,Palivizumab,Daclizumab,Bevacizumab
Disorders of lipid and lipoprotein metabolism	Amyloidosis, 3 or more types, 105200 (3)|ApoA-I and apoC-III deficiency, combined (3)|Corneal clouding, autosomal recessive (3)|Hypoalphalipoproteinemia, 604091 (3)	APOA1	PON1	Cefazolin
Disorders of lipid and lipoprotein metabolism	Amyloidosis, 3 or more types, 105200 (3)|ApoA-I and apoC-III deficiency, combined (3)|Corneal clouding, autosomal recessive (3)|Hypoalphalipoproteinemia, 604091 (3)	APOA1	RARA	Adapalene,Acitretin,Alitretinoin,Tazarotene,Isotretinoin,Tamibarotene
Disorders of lipid and lipoprotein metabolism	Amyloidosis, 3 or more types, 105200 (3)|ApoA-I and apoC-III deficiency, combined (3)|Corneal clouding, autosomal recessive (3)|Hypoalphalipoproteinemia, 604091 (3)	APOA1	NR1H4	Obeticholic acid,Chenodeoxycholic acid,Myrrh
Disorders of lipid and lipoprotein metabolism	Amyloidosis, 3 or more types, 105200 (3)|ApoA-I and apoC-III deficiency, combined (3)|Corneal clouding, autosomal recessive (3)|Hypoalphalipoproteinemia, 604091 (3)	APOA1	RXRA	Adapalene,Bexarotene,Acitretin,Alitretinoin,Etodolac
Disorders of lipid and lipoprotein metabolism	Amyloidosis, 3 or more types, 105200 (3)|ApoA-I and apoC-III deficiency, combined (3)|Corneal clouding, autosomal recessive (3)|Hypoalphalipoproteinemia, 604091 (3)	APOA1	C1QA	Cetuximab,Etanercept,Adalimumab,Abciximab,Gemtuzumab ozogamicin,Trastuzumab,Rituximab,Basiliximab,Muromonab,Ibritumomab tiuxetan,Tositumomab,Alemtuzumab,Alefacept,Efalizumab,Natalizumab,Palivizumab,Daclizumab,Bevacizumab
Disorders of lipid and lipoprotein metabolism	Amyloidosis, 3 or more types, 105200 (3)|ApoA-I and apoC-III deficiency, combined (3)|Corneal clouding, autosomal recessive (3)|Hypoalphalipoproteinemia, 604091 (3)	APOA1	PDE1A	Caffeine,Nicardipine,Felodipine,Bepridil,Trapidil
Disorders of lipid and lipoprotein metabolism	Amyloidosis, 3 or more types, 105200 (3)|ApoA-I and apoC-III deficiency, combined (3)|Corneal clouding, autosomal recessive (3)|Hypoalphalipoproteinemia, 604091 (3)	APOA1	PDE4B	Adenosine monophosphate,Caffeine,Caffeine,Theophylline,Dyphylline,Pentoxifylline,Enprofylline,Iloprost,Papaverine,Theobromine,Amrinone,Roflumilast,Crisaborole,Ibudilast,Apremilast,Trapidil
Disorders of lipid and lipoprotein metabolism	Amyloidosis, 3 or more types, 105200 (3)|ApoA-I and apoC-III deficiency, combined (3)|Corneal clouding, autosomal recessive (3)|Hypoalphalipoproteinemia, 604091 (3)	APOA1	APP	Copper,Florbetaben (18F),Florbetapir (18F),Flutemetamol (18F)
Disorders of lipid and lipoprotein metabolism	Amyloidosis, 3 or more types, 105200 (3)|ApoA-I and apoC-III deficiency, combined (3)|Corneal clouding, autosomal recessive (3)|Hypoalphalipoproteinemia, 604091 (3)	APOA1	TF	Aluminium
Disorders of lipid and lipoprotein metabolism	Amyloidosis, 3 or more types, 105200 (3)|ApoA-I and apoC-III deficiency, combined (3)|Corneal clouding, autosomal recessive (3)|Hypoalphalipoproteinemia, 604091 (3)	APOA1	SCARB1	Phosphatidyl serine
Disorders of lipid and lipoprotein metabolism	Alzheimer disease-2, 104310 (3)|Hyperlipoproteinemia, type III (3)|Lipoprotein glomerulopathy, 611771 (3)|Sea-blue histiocyte disease, 269600 (3)|{?Macular degeneration, age-related}, 603075 (3)|{Myocardial infarction susceptibility} (3)	APOE	ESR1	Diethylstilbestrol,Conjugated estrogens,Etonogestrel,Desogestrel,Levonorgestrel,Progesterone,Raloxifene,Toremifene,Medroxyprogesterone acetate,Estrone,Tamoxifen,Estradiol,Ethynodiol diacetate,Clomifene,Dienestrol,Fulvestrant,Norgestimate,Ethinyl Estradiol,Melatonin,Trilostane,Naloxone,Fluoxymesterone,Estramustine,Mestranol,Danazol,Allylestrenol,Prasterone,Estriol,Estrone sulfate,Quinestrol,Ospemi…
Disorders of lipid and lipoprotein metabolism	Amyloidosis, 3 or more types, 105200 (3)|ApoA-I and apoC-III deficiency, combined (3)|Corneal clouding, autosomal recessive (3)|Hypoalphalipoproteinemia, 604091 (3)	APOA1	FN1	Ocriplasmin
Disorders of lipid and lipoprotein metabolism	Hyperlipoproteinemia, type Ib, 207750 (3)	APOC2	THRB	Liothyronine,Levothyroxine,Dextrothyroxine,Liotrix
Disorders of lipid and lipoprotein metabolism	Combined hyperlipidemia, familial, 144250 (3)|Lipoprotein lipase deficiency, 238600 (3)|[High density lipoprotein cholesterol level QTL 11] (3)	LPL	PTPN4	Alendronic acid
Disorders of lipid and lipoprotein metabolism	Combined hyperlipidemia, familial, 144250 (3)|Lipoprotein lipase deficiency, 238600 (3)|[High density lipoprotein cholesterol level QTL 11] (3)	LPL	LIPF	Orlistat
Disorders of lipid and lipoprotein metabolism	Combined hyperlipidemia, familial, 144250 (3)|Lipoprotein lipase deficiency, 238600 (3)|[High density lipoprotein cholesterol level QTL 11] (3)	LPL	LRP2	Urokinase,Insulin Human,Insulin Pork,Gentamicin
Disorders of lipid and lipoprotein metabolism	Combined hyperlipidemia, familial, 144250 (3)|Lipoprotein lipase deficiency, 238600 (3)|[High density lipoprotein cholesterol level QTL 11] (3)	LPL	CALR	Tenecteplase,Melatonin,Calcium Citrate,Calcium Phosphate
Disorders of lipid and lipoprotein metabolism	Combined hyperlipidemia, familial, 144250 (3)|Lipoprotein lipase deficiency, 238600 (3)|[High density lipoprotein cholesterol level QTL 11] (3)	LPL	LRP1	Tenecteplase,Coagulation Factor IX (Recombinant),Coagulation Factor IX Human
Disorders of lipid and lipoprotein metabolism	Apolipoprotein A-II deficiency (3)|{Hypercholesterolemia, familial, modifier of}, 143890 (3)	APOA2	CFTR	Bumetanide,Glyburide,Ibuprofen,Crofelemer,Ivacaftor,Dexibuprofen,Lumacaftor
Disorders of lipid and lipoprotein metabolism	Hypercholesterolemia, familial, 143890 (3)|LDL cholesterol level QTL2, 143890 (3)	LDLR	HSPA5	Acetylsalicylic acid
Disorders of lipid and lipoprotein metabolism	Hypercholesterolemia, due to ligand-defective apo B, 144010 (3)|Hypobetalipoproteinemia, 615558 (3)	APOB	HSPA5	Acetylsalicylic acid
Disorders of lipid and lipoprotein metabolism	Alzheimer disease-2, 104310 (3)|Hyperlipoproteinemia, type III (3)|Lipoprotein glomerulopathy, 611771 (3)|Sea-blue histiocyte disease, 269600 (3)|{?Macular degeneration, age-related}, 603075 (3)|{Myocardial infarction susceptibility} (3)	APOE	MAPT	Paclitaxel,Docetaxel
Disorders of lipid and lipoprotein metabolism	Alzheimer disease-2, 104310 (3)|Hyperlipoproteinemia, type III (3)|Lipoprotein glomerulopathy, 611771 (3)|Sea-blue histiocyte disease, 269600 (3)|{?Macular degeneration, age-related}, 603075 (3)|{Myocardial infarction susceptibility} (3)	APOE	MAP2	Estramustine,Paclitaxel,Docetaxel
Disorders of lipid and lipoprotein metabolism	Alzheimer disease-2, 104310 (3)|Hyperlipoproteinemia, type III (3)|Lipoprotein glomerulopathy, 611771 (3)|Sea-blue histiocyte disease, 269600 (3)|{?Macular degeneration, age-related}, 603075 (3)|{Myocardial infarction susceptibility} (3)	APOE	LRP2	Urokinase,Insulin Human,Insulin Pork,Gentamicin
Disorders of lipid and lipoprotein metabolism	Alzheimer disease-2, 104310 (3)|Hyperlipoproteinemia, type III (3)|Lipoprotein glomerulopathy, 611771 (3)|Sea-blue histiocyte disease, 269600 (3)|{?Macular degeneration, age-related}, 603075 (3)|{Myocardial infarction susceptibility} (3)	APOE	SCARB1	Phosphatidyl serine
Disorders of lipid and lipoprotein metabolism	Alzheimer disease-2, 104310 (3)|Hyperlipoproteinemia, type III (3)|Lipoprotein glomerulopathy, 611771 (3)|Sea-blue histiocyte disease, 269600 (3)|{?Macular degeneration, age-related}, 603075 (3)|{Myocardial infarction susceptibility} (3)	APOE	APP	Copper,Florbetaben (18F),Florbetapir (18F),Flutemetamol (18F)
Disorders of lipid and lipoprotein metabolism	Alzheimer disease-2, 104310 (3)|Hyperlipoproteinemia, type III (3)|Lipoprotein glomerulopathy, 611771 (3)|Sea-blue histiocyte disease, 269600 (3)|{?Macular degeneration, age-related}, 603075 (3)|{Myocardial infarction susceptibility} (3)	APOE	LRP1	Tenecteplase,Coagulation Factor IX (Recombinant),Coagulation Factor IX Human
Disorders of lipid and lipoprotein metabolism	Hepatic lipase deficiency, 614025 (3)|[High density lipoprotein cholesterol level QTL 12], 612797 (3)|{Diabetes mellitus, noninsulin-dependent}, 125853 (3)	LIPC	LRP1	Tenecteplase,Coagulation Factor IX (Recombinant),Coagulation Factor IX Human
Disorders of lipid and lipoprotein metabolism	Hepatic lipase deficiency, 614025 (3)|[High density lipoprotein cholesterol level QTL 12], 612797 (3)|{Diabetes mellitus, noninsulin-dependent}, 125853 (3)	LIPC	LIPF	Orlistat
Disorders of lipid and lipoprotein metabolism	Apolipoprotein A-II deficiency (3)|{Hypercholesterolemia, familial, modifier of}, 143890 (3)	APOA2	C4A	Immune Globulin Human
Disorders of lipid and lipoprotein metabolism	Amyloidosis, 3 or more types, 105200 (3)|ApoA-I and apoC-III deficiency, combined (3)|Corneal clouding, autosomal recessive (3)|Hypoalphalipoproteinemia, 604091 (3)	APOA1	CP	Drotrecogin alfa
Disorders of neurotransmitter metabolism	Succinic semialdehyde dehydrogenase deficiency, 271980 (3)	ALDH5A1	ADH1C	Fomepizole,Cholic Acid
Disorders of neurotransmitter metabolism	Succinic semialdehyde dehydrogenase deficiency, 271980 (3)	ALDH5A1	ADH1A	Fomepizole
Disorders of neurotransmitter metabolism	Segawa syndrome, recessive, 605407 (3)	TH	RPS6KA3	Acetylsalicylic acid
Disorders of neurotransmitter metabolism	Succinic semialdehyde dehydrogenase deficiency, 271980 (3)	ALDH5A1	SUCLG2	Succinic acid
Disorders of neurotransmitter metabolism	Succinic semialdehyde dehydrogenase deficiency, 271980 (3)	ALDH5A1	OXCT2	Succinic acid
Disorders of neurotransmitter metabolism	Succinic semialdehyde dehydrogenase deficiency, 271980 (3)	ALDH5A1	SDHD	Succinic acid,Hexachlorophene
Disorders of neurotransmitter metabolism	Aromatic L-amino acid decarboxylase deficiency, 608643 (3)	DDC	TPH2	Telotristat
Disorders of neurotransmitter metabolism	Segawa syndrome, recessive, 605407 (3)	TH	TPH2	Telotristat
Disorders of neurotransmitter metabolism	Succinic semialdehyde dehydrogenase deficiency, 271980 (3)	ALDH5A1	ADH1B	Fomepizole,Glycerin
Disorders of neurotransmitter metabolism	Succinic semialdehyde dehydrogenase deficiency, 271980 (3)	ALDH5A1	SDHC	Succinic acid
Disorders of neurotransmitter metabolism	Aromatic L-amino acid decarboxylase deficiency, 608643 (3)	DDC	HNMT	Amodiaquine
Disorders of neurotransmitter metabolism	Aromatic L-amino acid decarboxylase deficiency, 608643 (3)	DDC	GOT2	L-Aspartic Acid,Glutamic Acid
Disorders of neurotransmitter metabolism	Aromatic L-amino acid decarboxylase deficiency, 608643 (3)	DDC	NR3C1	Flunisolide,Diflorasone,Alclometasone,Medrysone,Amcinonide,Fluorometholone,Megestrol acetate,Beclomethasone dipropionate,Spironolactone,Betamethasone,Desoximetasone,Fluticasone propionate,Fluocinolone Acetonide,Ulobetasol,Triamcinolone,Prednisone,Flumethasone,Fludrocortisone,Hydrocortisone,Mometasone,Hydrocortamate,Mifepristone,Clocortolone,Flurandrenolide,Prednisolone,Loteprednol,Rimexolone,Meth…
Disorders of neurotransmitter metabolism	Aromatic L-amino acid decarboxylase deficiency, 608643 (3)	DDC	GOT1	L-Aspartic Acid,Glutamic Acid,L-Cysteine
Disorders of neurotransmitter metabolism	Aromatic L-amino acid decarboxylase deficiency, 608643 (3)	DDC	AR	Levonorgestrel,Spironolactone,Flutamide,Oxandrolone,Testosterone,Nilutamide,Fludrocortisone,Drostanolone,Nandrolone phenpropionate,Ketoconazole,Bicalutamide,Fluoxymesterone,Drospirenone,Danazol,Testosterone Propionate,Prasterone,Cyproterone acetate,Oxymetholone,Methyltestosterone,Nandrolone decanoate,Ulipristal,Enzalutamide,Norgestrel,Esculin
Disorders of neurotransmitter metabolism	Aromatic L-amino acid decarboxylase deficiency, 608643 (3)	DDC	TYR	Azelaic Acid,Monobenzone,Mimosine,Hydroquinone
Disorders of neurotransmitter metabolism	Aromatic L-amino acid decarboxylase deficiency, 608643 (3)	DDC	AOC1	Amiloride
Disorders of neurotransmitter metabolism	Aromatic L-amino acid decarboxylase deficiency, 608643 (3)	DDC	AADAT	Glutamic Acid
Disorders of neurotransmitter metabolism	Aromatic L-amino acid decarboxylase deficiency, 608643 (3)	DDC	AOC3	Phenelzine,Hydralazine
Disorders of neurotransmitter metabolism	Aromatic L-amino acid decarboxylase deficiency, 608643 (3)	DDC	MAOA	Amphetamine,Phentermine,Procaine,Tranylcypromine,Phenelzine,Minaprine,Zonisamide,Selegiline,Procarbazine,Moclobemide,Isocarboxazid,Ephedra,Methamphetamine,Pargyline,Flavin adenine dinucleotide
Disorders of neurotransmitter metabolism	Aromatic L-amino acid decarboxylase deficiency, 608643 (3)	DDC	MAOB	Amphetamine,Amphetamine,Phentermine,Procaine,Tranylcypromine,Phenelzine,Zonisamide,Selegiline,Procarbazine,Isocarboxazid,Ephedra,Rasagiline,Methamphetamine,Pargyline,Flavin adenine dinucleotide,Safinamide
Disorders of neurotransmitter metabolism	Aromatic L-amino acid decarboxylase deficiency, 608643 (3)	DDC	KYNU	L-Alanine
Disorders of neurotransmitter metabolism	Aromatic L-amino acid decarboxylase deficiency, 608643 (3)	DDC	TPH1	Sapropterin,Telotristat
Disorders of neurotransmitter metabolism	Dopamine beta-hydroxylase deficiency, 223360 (3)|[Dopamine-beta-hydroxylase activity levels, plasma] (3)	DBH	CREB1	Adenosine monophosphate,Naloxone
Disorders of neurotransmitter metabolism	Succinic semialdehyde dehydrogenase deficiency, 271980 (3)	ALDH5A1	NR3C1	Flunisolide,Diflorasone,Alclometasone,Medrysone,Amcinonide,Fluorometholone,Megestrol acetate,Beclomethasone dipropionate,Spironolactone,Betamethasone,Desoximetasone,Fluticasone propionate,Fluocinolone Acetonide,Ulobetasol,Triamcinolone,Prednisone,Flumethasone,Fludrocortisone,Hydrocortisone,Mometasone,Hydrocortamate,Mifepristone,Clocortolone,Flurandrenolide,Prednisolone,Loteprednol,Rimexolone,Meth…
Disorders of neurotransmitter metabolism	Segawa syndrome, recessive, 605407 (3)	TH	MAPK1	Isoprenaline,Arsenic trioxide
Disorders of neurotransmitter metabolism	Dopamine beta-hydroxylase deficiency, 223360 (3)|[Dopamine-beta-hydroxylase activity levels, plasma] (3)	DBH	GLRX	Glutathione
Disorders of neurotransmitter metabolism	Dopamine beta-hydroxylase deficiency, 223360 (3)|[Dopamine-beta-hydroxylase activity levels, plasma] (3)	DBH	GLRX2	Glutathione
Disorders of neurotransmitter metabolism	Succinic semialdehyde dehydrogenase deficiency, 271980 (3)	ALDH5A1	CDK2	Bosutinib
Disorders of neurotransmitter metabolism	Succinic semialdehyde dehydrogenase deficiency, 271980 (3)	ALDH5A1	HAGH	Glutathione
Disorders of neurotransmitter metabolism	Succinic semialdehyde dehydrogenase deficiency, 271980 (3)	ALDH5A1	SDHB	Succinic acid
Disorders of neurotransmitter metabolism	GABA-transaminase deficiency, 613163 (3)	ABAT	ALDH1A2	Vitamin A,Tretinoin
Disorders of neurotransmitter metabolism	GABA-transaminase deficiency, 613163 (3)	ABAT	ALDH2	Guanidine,Disulfiram
Disorders of neurotransmitter metabolism	GABA-transaminase deficiency, 613163 (3)	ABAT	ALDH1A1	Vitamin A,Tretinoin
Disorders of neurotransmitter metabolism	GABA-transaminase deficiency, 613163 (3)	ABAT	ALDH1A3	Vitamin A
Disorders of neurotransmitter metabolism	Succinic semialdehyde dehydrogenase deficiency, 271980 (3)	ALDH5A1	LDHB	Stiripentol
Disorders of neurotransmitter metabolism	Segawa syndrome, recessive, 605407 (3)	TH	MAPK3	Sulindac,Arsenic trioxide
Disorders of neurotransmitter metabolism	Segawa syndrome, recessive, 605407 (3)	TH	TYR	Azelaic Acid,Monobenzone,Mimosine,Hydroquinone
Disorders of neurotransmitter metabolism	Segawa syndrome, recessive, 605407 (3)	TH	CAMK2G	Bosutinib
Disorders of neurotransmitter metabolism	Segawa syndrome, recessive, 605407 (3)	TH	TPH1	Sapropterin,Telotristat
Disorders of porphyrin and haem metabolism	Anemia, sideroblastic, X-linked, 300751 (3)|Protoporphyria, erythropoietic, X-linked, 300752 (3)	ALAS2	DLD	Flavin adenine dinucleotide
Disorders of porphyrin and haem metabolism	Porphyria cutanea tarda, 176100 (3)|Porphyria, hepatoerythropoietic, 176100 (3)	UROD	EGFR	Cetuximab,Trastuzumab,Lidocaine,Gefitinib,Erlotinib,Lapatinib,Panitumumab,Vandetanib,Afatinib,Osimertinib,Necitumumab,Icotinib,Olmutinib
Disorders of porphyrin and haem metabolism	Anemia, sideroblastic, X-linked, 300751 (3)|Protoporphyria, erythropoietic, X-linked, 300752 (3)	ALAS2	OXCT2	Succinic acid
Disorders of porphyrin and haem metabolism	Anemia, sideroblastic, X-linked, 300751 (3)|Protoporphyria, erythropoietic, X-linked, 300752 (3)	ALAS2	SUCLG2	Succinic acid
Disorders of porphyrin and haem metabolism	Anemia, sideroblastic, X-linked, 300751 (3)|Protoporphyria, erythropoietic, X-linked, 300752 (3)	ALAS2	GRB2	Pegademase bovine
Disorders of porphyrin and haem metabolism	Anemia, sideroblastic, X-linked, 300751 (3)|Protoporphyria, erythropoietic, X-linked, 300752 (3)	ALAS2	TGFB1	Hyaluronidase,Hyaluronidase (Human Recombinant)
Disorders of porphyrin and haem metabolism	Hemochromatosis, 235200 (3)|[Transferrin serum level QTL2], 614193 (3)|{Alzheimer disease, susceptibility to}, 104300 (3)|{Microvascular complications of diabetes 7}, 612635 (3)|{Porphyria cutanea tarda, susceptibility to}, 176100 (3)|{Porphyria variegata, susceptibility to}, 176200 (3)	HFE	B2M	Doxycycline
Disorders of porphyrin and haem metabolism	Hemochromatosis, 235200 (3)|[Transferrin serum level QTL2], 614193 (3)|{Alzheimer disease, susceptibility to}, 104300 (3)|{Microvascular complications of diabetes 7}, 612635 (3)|{Porphyria cutanea tarda, susceptibility to}, 176100 (3)|{Porphyria variegata, susceptibility to}, 176200 (3)	HFE	HSPA5	Acetylsalicylic acid
Disorders of porphyrin and haem metabolism	Hemochromatosis, 235200 (3)|[Transferrin serum level QTL2], 614193 (3)|{Alzheimer disease, susceptibility to}, 104300 (3)|{Microvascular complications of diabetes 7}, 612635 (3)|{Porphyria cutanea tarda, susceptibility to}, 176100 (3)|{Porphyria variegata, susceptibility to}, 176200 (3)	HFE	TF	Aluminium
Disorders of porphyrin and haem metabolism	Protoporphyria, erythropoietic, autosomal recessive, 177000 (3)	FECH	MME	Sacubitril
Disorders of the metabolism of sterols	Ichthyosis, X-linked, 308100 (3)	STS	CYP51A1	Metronidazole,Tioconazole,Rifampicin,Itraconazole
Disorders of the metabolism of sterols	?Bile acid synthesis defect, congenital, 5, 616278 (3)	ABCD3	PGRMC1	Dextromethorphan,Nortriptyline
Disorders of the metabolism of sterols	Ichthyosis, X-linked, 308100 (3)	STS	CYP19A1	Nicotine,Aminoglutethimide,Testolactone,Exemestane,Letrozole,Ketoconazole,Anastrozole
Disorders of the metabolism of sterols	Smith-Lemli-Opitz syndrome, 270400 (3)	DHCR7	RPL3	Omacetaxine mepesuccinate
Disorders of the metabolism of sterols	Smith-Lemli-Opitz syndrome, 270400 (3)	DHCR7	EPRS	Glutamic Acid,L-Proline
Disorders of the metabolism of sterols	Smith-Lemli-Opitz syndrome, 270400 (3)	DHCR7	SLC25A5	Clodronic Acid
Disorders of the metabolism of sterols	Smith-Lemli-Opitz syndrome, 270400 (3)	DHCR7	SLC25A6	Clodronic Acid
Disorders of the metabolism of sterols	Smith-Lemli-Opitz syndrome, 270400 (3)	DHCR7	C1QBP	Hyaluronic acid
Disorders of the metabolism of sterols	Smith-Lemli-Opitz syndrome, 270400 (3)	DHCR7	FADS1	Alpha-Linolenic Acid,Icosapent
Disorders of the metabolism of sterols	Desmosterolosis, 602398 (3)	DHCR24	TP53	Acetylsalicylic acid
Disorders of the metabolism of sterols	Ichthyosis, X-linked, 308100 (3)	STS	SULT1E1	Cyclizine
Disorders of the metabolism of sterols	Ichthyosis, X-linked, 308100 (3)	STS	SULT2B1	Prasterone
Disorders of the metabolism of sterols	Ichthyosis, X-linked, 308100 (3)	STS	SULT2A1	Prasterone
Disorders of the metabolism of sterols	Ichthyosis, X-linked, 308100 (3)	STS	HSD17B1	Prasterone,Equilin
Disorders of the metabolism of sterols	Hyper-IgD syndrome, 260920 (3)|Mevalonic aciduria, 610377 (3)|Porokeratosis 3, disseminated superficial actinic, 175900 (3)	MVK	HMGCR	Pravastatin,Lovastatin,Simvastatin,Atorvastatin,Fluvastatin,Rosuvastatin,Pitavastatin
Disorders of the metabolism of sterols	Ichthyosis, X-linked, 308100 (3)	STS	CYP17A1	Progesterone,Abiraterone
Disorders of the metabolism of sterols	Ichthyosis, X-linked, 308100 (3)	STS	CYP1A2	Isoniazid,Diacerein
Disorders of the metabolism of sterols	Ichthyosis, X-linked, 308100 (3)	STS	CYP2C19	Isoniazid
Lysosomal disorders	Gaucher disease, perinatal lethal, 608013 (3)|Gaucher disease, type I, 230800(3)|Gaucher disease, type II, 230900 (3)|Gaucher disease, type III, 231000 (3)|Gaucher disease, type IIIC, 231005 (3)|{Lewy body dementia, susceptibility to}, 127750 (3)|{Parkinson disease, late-onset, susceptibility to}, 168600 (3)	GBA	MGAM	Acarbose,Miglitol,Voglibose
Lysosomal disorders	Mucopolysaccharidosis IVA, 253000 (3)	GALNS	NEU2	Oseltamivir,Zanamivir
Lysosomal disorders	Mucopolysaccharidosis IVA, 253000 (3)	GALNS	MGAM	Acarbose,Miglitol,Voglibose
Lysosomal disorders	Mucopolysaccharidosis IVA, 253000 (3)	GALNS	GANC	Miglitol
Lysosomal disorders	Galactosialidosis, 256540 (3)	CTSA	NEU2	Oseltamivir,Zanamivir
Lysosomal disorders	Mucopolysaccharidosis VII, 253220 (3)	GUSB	CES1	Oseltamivir,L-Carnitine,Probucol,Cholic Acid,Cyclandelate
Lysosomal disorders	Gaucher disease, perinatal lethal, 608013 (3)|Gaucher disease, type I, 230800(3)|Gaucher disease, type II, 230900 (3)|Gaucher disease, type III, 231000 (3)|Gaucher disease, type IIIC, 231005 (3)|{Lewy body dementia, susceptibility to}, 127750 (3)|{Parkinson disease, late-onset, susceptibility to}, 168600 (3)	GBA	GANC	Miglitol
Lysosomal disorders	Sialidosis, type I, 256550 (3)|Sialidosis, type II, 256550 (3)	NEU1	GANC	Miglitol
Lysosomal disorders	GM1-gangliosidosis, type I, 230500 (3)|GM1-gangliosidosis, type II, 230600 (3)|GM1-gangliosidosis, type III, 230650 (3)|Mucopolysaccharidosis type IVB (Morquio), 253010 (3)	GLB1	GANC	Miglitol
Lysosomal disorders	Galactosialidosis, 256540 (3)	CTSA	GANC	Miglitol
Lysosomal disorders	Mucopolysaccharidosis type IIID, 252940 (3)	GNS	SRC	Dasatinib,Bosutinib,Ponatinib,Nintedanib
Lysosomal disorders	Mucopolysaccharidosis type IIID, 252940 (3)	GNS	GRB2	Pegademase bovine
Lysosomal disorders	Ceroid lipofuscinosis, neuronal, 10, 610127 (3)	CTSD	SHBG	Spironolactone
Lysosomal disorders	Ceroid lipofuscinosis, neuronal, 10, 610127 (3)	CTSD	IGF2R	Mecasermin,Cerliponase alfa
Lysosomal disorders	Ceroid lipofuscinosis, neuronal, 10, 610127 (3)	CTSD	MAPK1	Isoprenaline,Arsenic trioxide
Lysosomal disorders	Ceroid lipofuscinosis, neuronal, 10, 610127 (3)	CTSD	CD4	Antithymocyte immunoglobulin (rabbit)
Lysosomal disorders	Ceroid lipofuscinosis, neuronal, 10, 610127 (3)	CTSD	APP	Copper,Florbetaben (18F),Florbetapir (18F),Flutemetamol (18F)
Lysosomal disorders	Ceroid lipofuscinosis, neuronal, 10, 610127 (3)	CTSD	FN1	Ocriplasmin
Lysosomal disorders	Ceroid lipofuscinosis, neuronal, 10, 610127 (3)	CTSD	IGFBP3	Mecasermin
Lysosomal disorders	Ceroid lipofuscinosis, neuronal, 10, 610127 (3)	CTSD	HBA2	Mefloquine,Iron Dextran,Sodium Nitrite,Iron saccharate,Sodium ferric gluconate complex
Lysosomal disorders	Ceroid lipofuscinosis, neuronal, 10, 610127 (3)	CTSD	BGLAP	Menadione,Phylloquinone,Gallium nitrate
Lysosomal disorders	Sialidosis, type I, 256550 (3)|Sialidosis, type II, 256550 (3)	NEU1	MYC	Nadroparin
Lysosomal disorders	Ceroid lipofuscinosis, neuronal, 1, 256730 (3)	PPT1	MYC	Nadroparin
Lysosomal disorders	Mannosidosis, alpha-, types I and II, 248500 (3)	MAN2B1	BTK	Ibrutinib
Lysosomal disorders	Ceroid lipofuscinosis, neuronal, 3, 204200 (3)	CLN3	SIGMAR1	Amitriptyline,Remoxipride,Dextromethorphan,Nortriptyline,Pentazocine,Prasterone,Captodiame
Lysosomal disorders	Aspartylglucosaminuria, 208400 (3)	AGA	IGF2R	Mecasermin,Cerliponase alfa
Lysosomal disorders	Combined SAP deficiency, 611721 (3)|Gaucher disease, atypical, 610539 (3)|Krabbe disease, atypical, 611722 (3)|Metachromatic leukodystrophy due to SAP-b deficiency, 249900 (3)	PSAP	GRB2	Pegademase bovine
Lysosomal disorders	Niemann-Pick disease, type A, 257200 (3)|Niemann-Pick disease, type B, 607616 (3)	SMPD1	NR1H2	Diacerein
Lysosomal disorders	GM2-gangliosidosis, AB variant, 272750 (3)	GM2A	PLD2	Choline
Lysosomal disorders	Ceroid lipofuscinosis, neuronal, 5, 256731 (3)	CLN5	KRT8	Tenecteplase
Lysosomal disorders	Mucopolysaccharidosis II, 309900 (3)	IDS	FOS	Pseudoephedrine,Nadroparin
Lysosomal disorders	Mucopolysaccharidosis type IIID, 252940 (3)	GNS	ABL1	Imatinib,Dasatinib,Nilotinib,Bosutinib,Regorafenib,Ponatinib
Lysosomal disorders	GM2-gangliosidosis, several forms, 272800 (3)|Tay-Sachs disease, 272800 (3)|[Hex A pseudodeficiency], 272800 (3)	HEXA	ABL1	Imatinib,Dasatinib,Nilotinib,Bosutinib,Regorafenib,Ponatinib
Lysosomal disorders	GM1-gangliosidosis, type I, 230500 (3)|GM1-gangliosidosis, type II, 230600 (3)|GM1-gangliosidosis, type III, 230650 (3)|Mucopolysaccharidosis type IVB (Morquio), 253010 (3)	GLB1	MGAM	Acarbose,Miglitol,Voglibose
Lysosomal disorders	GM1-gangliosidosis, type I, 230500 (3)|GM1-gangliosidosis, type II, 230600 (3)|GM1-gangliosidosis, type III, 230650 (3)|Mucopolysaccharidosis type IVB (Morquio), 253010 (3)	GLB1	NEU2	Oseltamivir,Zanamivir
Lysosomal disorders	Ceroid lipofuscinosis, neuronal, 3, 204200 (3)	CLN3	PRKDC	Caffeine
Lysosomal disorders	Ceroid lipofuscinosis, neuronal, 3, 204200 (3)	CLN3	VDAC2	Aluminium monostearate
Lysosomal disorders	Ceroid lipofuscinosis, neuronal, 3, 204200 (3)	CLN3	SLC25A10	Succinic acid
Lysosomal disorders	Ceroid lipofuscinosis, neuronal, 3, 204200 (3)	CLN3	GANAB	Miglitol
Lysosomal disorders	Combined SAP deficiency, 611721 (3)|Gaucher disease, atypical, 610539 (3)|Krabbe disease, atypical, 611722 (3)|Metachromatic leukodystrophy due to SAP-b deficiency, 249900 (3)	PSAP	CFTR	Bumetanide,Glyburide,Ibuprofen,Crofelemer,Ivacaftor,Dexibuprofen,Lumacaftor
Lysosomal disorders	Ceroid lipofuscinosis, neuronal, 4, Parry type, 162350 (3)	DNAJC5	CFTR	Bumetanide,Glyburide,Ibuprofen,Crofelemer,Ivacaftor,Dexibuprofen,Lumacaftor
Lysosomal disorders	GM2-gangliosidosis, several forms, 272800 (3)|Tay-Sachs disease, 272800 (3)|[Hex A pseudodeficiency], 272800 (3)	HEXA	FYN	Dasatinib
Lysosomal disorders	Mucopolysaccharidosis type IIID, 252940 (3)	GNS	FYN	Dasatinib
Lysosomal disorders	Inclusion body myopathy, autosomal recessive, 600737 (3)|Nonaka myopathy, 605820 (3)|Sialuria, 269921 (3)	GNE	RENBP	N-Acetylglucosamine
Lysosomal disorders	Inclusion body myopathy, autosomal recessive, 600737 (3)|Nonaka myopathy, 605820 (3)|Sialuria, 269921 (3)	GNE	NAGK	N-Acetylglucosamine
Lysosomal disorders	Sialidosis, type I, 256550 (3)|Sialidosis, type II, 256550 (3)	NEU1	MGAM	Acarbose,Miglitol,Voglibose
Lysosomal disorders	Sialidosis, type I, 256550 (3)|Sialidosis, type II, 256550 (3)	NEU1	NEU2	Oseltamivir,Zanamivir
Lysosomal disorders	Pycnodysostosis, 265800 (3)	CTSK	FGFR3	Palifermin,Pazopanib,Ponatinib,Lenvatinib,Nintedanib
Lysosomal disorders	Pycnodysostosis, 265800 (3)	CTSK	SPARC	Calcium Citrate,Calcium Phosphate
Lysosomal disorders	Galactosialidosis, 256540 (3)	CTSA	MGAM	Acarbose,Miglitol,Voglibose
Peroxisomal disorders	Peroxisome biogenesis disorder 2A (Zellweger), 214110 (3)|Peroxisome biogenesis disorder 2B, 202370 (3)	PEX5	CHUK	Aminosalicylic Acid,Mesalazine,Sulfasalazine,Acetylcysteine
Peroxisomal disorders	Peroxisomal acyl-CoA oxidase deficiency, 264470 (3)	ACOX1	GPX4	Glutathione
Peroxisomal disorders	Acatalasemia, 614097 (3)	CAT	GPX4	Glutathione
Peroxisomal disorders	D-bifunctional protein deficiency, 261515 (3)|Perrault syndrome 1, 233400 (3)	HSD17B4	GPX4	Glutathione
Peroxisomal disorders	Hyperoxaluria, primary, type 1, 259900 (3)	AGXT	DAO	Flavin adenine dinucleotide,Benzoic Acid
Peroxisomal disorders	D-bifunctional protein deficiency, 261515 (3)|Perrault syndrome 1, 233400 (3)	HSD17B4	ACAA1	Trimetazidine
Peroxisomal disorders	Acatalasemia, 614097 (3)	CAT	ACAA1	Trimetazidine
Peroxisomal disorders	Peroxisomal acyl-CoA oxidase deficiency, 264470 (3)	ACOX1	ACAA1	Trimetazidine
Peroxisomal disorders	Acatalasemia, 614097 (3)	CAT	GPX1	Glutathione
Peroxisomal disorders	D-bifunctional protein deficiency, 261515 (3)|Perrault syndrome 1, 233400 (3)	HSD17B4	GPX1	Glutathione
Peroxisomal disorders	Peroxisomal acyl-CoA oxidase deficiency, 264470 (3)	ACOX1	GPX1	Glutathione
Peroxisomal disorders	Peroxisome biogenesis disorder 11A (Zellweger), 614883 (3)|Peroxisome biogenesis disorder 11B, 614885 (3)	PEX13	GRB2	Pegademase bovine
Peroxisomal disorders	Acatalasemia, 614097 (3)	CAT	GPX3	Glutathione
Peroxisomal disorders	Peroxisomal acyl-CoA oxidase deficiency, 264470 (3)	ACOX1	GPX3	Glutathione
Peroxisomal disorders	D-bifunctional protein deficiency, 261515 (3)|Perrault syndrome 1, 233400 (3)	HSD17B4	GPX3	Glutathione
Peroxisomal disorders	Peroxisomal acyl-CoA oxidase deficiency, 264470 (3)	ACOX1	GPX6	Glutathione
Peroxisomal disorders	D-bifunctional protein deficiency, 261515 (3)|Perrault syndrome 1, 233400 (3)	HSD17B4	GPX6	Glutathione
Peroxisomal disorders	Acatalasemia, 614097 (3)	CAT	GPX6	Glutathione
Peroxisomal disorders	Peroxisome biogenesis disorder 12A (Zellweger), 614886 (3)	PEX19	PPIB	L-Proline
Peroxisomal disorders	D-bifunctional protein deficiency, 261515 (3)|Perrault syndrome 1, 233400 (3)	HSD17B4	GSK3B	Lithium
Peroxisomal disorders	Acatalasemia, 614097 (3)	CAT	ABL1	Imatinib,Dasatinib,Nilotinib,Bosutinib,Regorafenib,Ponatinib
Peroxisomal disorders	Peroxisome biogenesis disorder 2A (Zellweger), 214110 (3)|Peroxisome biogenesis disorder 2B, 202370 (3)	PEX5	ATM	Caffeine
Peroxisomal disorders	Refsum disease, 266500 (3)	PHYH	F8	Drotrecogin alfa,Coagulation Factor IX (Recombinant),Anti-inhibitor coagulant complex,Coagulation Factor IX Human
Peroxisomal disorders	D-bifunctional protein deficiency, 261515 (3)|Perrault syndrome 1, 233400 (3)	HSD17B4	OXCT2	Succinic acid
Peroxisomal disorders	Chondrodysplasia punctata, rhizomelic, type 2, 222765 (3)	GNPAT	VDR	Calcitriol,Calcidiol,Ergocalciferol,Cholecalciferol,Paricalcitol,Dihydrotachysterol,Alfacalcidol,Calcipotriol,Doxercalciferol
Peroxisomal disorders	Peroxisome biogenesis disorder 12A (Zellweger), 614886 (3)	PEX19	IL23A	Ustekinumab
Peroxisomal disorders	D-bifunctional protein deficiency, 261515 (3)|Perrault syndrome 1, 233400 (3)	HSD17B4	GPX2	Glutathione
Peroxisomal disorders	Acatalasemia, 614097 (3)	CAT	GPX2	Glutathione
Peroxisomal disorders	Peroxisomal acyl-CoA oxidase deficiency, 264470 (3)	ACOX1	GPX2	Glutathione
Peroxisomal disorders	Peroxisome biogenesis disorder 13A (Zellweger), 614887 (3)	PEX14	HDAC1	Vorinostat,Belinostat,Romidepsin,Panobinostat
Peroxisomal disorders	Peroxisome biogenesis disorder 12A (Zellweger), 614886 (3)	PEX19	EGFR	Cetuximab,Trastuzumab,Lidocaine,Gefitinib,Erlotinib,Lapatinib,Panitumumab,Vandetanib,Afatinib,Osimertinib,Necitumumab,Icotinib,Olmutinib
Peroxisomal disorders	Peroxisome biogenesis disorder 2A (Zellweger), 214110 (3)|Peroxisome biogenesis disorder 2B, 202370 (3)	PEX5	LDHB	Stiripentol
Peroxisomal disorders	Refsum disease, 266500 (3)	PHYH	PTH2R	Parathyroid hormone
Peroxisomal disorders	Peroxisome biogenesis disorder 2A (Zellweger), 214110 (3)|Peroxisome biogenesis disorder 2B, 202370 (3)	PEX5	SSTR5	Octreotide,Vapreotide,Pasireotide,Lanreotide
Peroxisomal disorders	Peroxisome biogenesis disorder 2A (Zellweger), 214110 (3)|Peroxisome biogenesis disorder 2B, 202370 (3)	PEX5	SCARB1	Phosphatidyl serine
Peroxisomal disorders	Peroxisome biogenesis disorder 2A (Zellweger), 214110 (3)|Peroxisome biogenesis disorder 2B, 202370 (3)	PEX5	S100A6	Calcium Citrate,Calcium Phosphate
Peroxisomal disorders	Acatalasemia, 614097 (3)	CAT	ABL2	Dasatinib
